# Supplementary material for: Intrinsic Folding Properties of the HLA-B27 Heavy Chain Revealed by Single Chain Trimer Versions of Peptide-Loaded Class I Major Histocompatibility Complex Molecules
Source: Front Immunol. 2022 Jul 25;13:902135. doi: 10.3389/fimmu.2022.902135 (PMC9359109; doi:10.3389/fimmu.2022.902135)
Supplement: Supplementary file 2 [file Table_1.xls]

## Sheet: peptide
Peptide	-10lgP	Mass	Length	ppm	m/z	RT	Area Sample 1	Fraction	Scan	Source File	#Feature	#Feature Sample 1	Accession	PTM	AScore	Found By
ALIEFIRSEY	55.1	1239.65	10	3.9	620.83	30.31	2010	1	6680	Pankaj JA5 all .mzML	1	1	P26639|SYTC_HUMAN			PEAKS DB
HTINGHNAEV	51.38	1090.52	10	3.2	546.263	11.77	574	1	3139	Pankaj JA5 all .mzML	1	1	P22626|ROA2_HUMAN			PEAKS DB
SAAEEVKTY	47.7	996.476	9	3	499.244	14.58	1540	1	3520	Pankaj JA5 all .mzML	1	1	Q5JRA6|TGO1_HUMAN			PEAKS DB
SVSPVVRVAV	46.55	1011.61	10	3.3	506.809	22.84	6340	1	5374	Pankaj JA5 all .mzML	1	1	P13639|EF2_HUMAN			PEAKS DB
HAIKSVKIY	46.02	1057.63	9	3.1	529.82	13.87	671	1	3400	Pankaj JA5 all .mzML	1	1	P53618|COPB_HUMAN			PEAKS DB
SRSGGGGGGGLGSGGSIR	45.54	1474.72	18	-0.4	492.578	12.14	64.2	1	3168	Pankaj JA5 all .mzML	1	1	P35527|K1C9_HUMAN			PEAKS DB
SNSDVIRQV	44.37	1016.52	9	1.6	509.267	16.93	5220	1	4011	Pankaj JA5 all .mzML	1	1	Q9Y5K5|UCHL5_HUMAN			PEAKS DB
GQYPTQPTY	44.22	1053.48	9	2.9	527.744	20.71	19800	1	4841	Pankaj JA5 all .mzML	1	1	Q15038|DAZP2_HUMAN			PEAKS DB
SRSGGGGGGGLGSGGSIRSSY	43.36	1811.85	21	0.2	604.954	15.38	309	1	3692	Pankaj JA5 all .mzML	1	1	P35527|K1C9_HUMAN			PEAKS DB
SSFPTVVIY	43.3	1011.53	9	3.6	506.769	33.89	11100	1	6961	Pankaj JA5 all .mzML	1	1	Q9HCN4|GPN1_HUMAN			PEAKS DB
FAYPAIRYL	42.26	1112.6	9	9.6	557.31	30.08	2080	1	6658	Pankaj JA5 all .mzML	1	1	P51398|RT29_HUMAN			PEAKS DB
ETSSVVRKI	41.43	1017.58	9	4.3	509.797	13.38	451	1	3331	Pankaj JA5 all .mzML	1	1	Q5SRE5|NU188_HUMAN			PEAKS DB
YGYEHILTL	41.34	1107.56	9	-6.4	554.78	28.82	760	1	6523	Pankaj JA5 all .mzML	1	1	Q96AX1|VP33A_HUMAN			PEAKS DB
FTSSRHTVV	40.68	1032.54	9	1.5	517.272	12.36	967	1	3186	Pankaj JA5 all .mzML	1	1	Q9NZ01|TECR_HUMAN			PEAKS DB
AAFLKAIGY	40.42	952.538	9	4.9	477.276	26.85	916	1	6283	Pankaj JA5 all .mzML	1	1	O75533|SF3B1_HUMAN			PEAKS DB
DVATITKTVV	40.42	1045.6	10	6.2	523.808	24.36	106	1	5795	Pankaj JA5 all .mzML	1	1	P57740|NU107_HUMAN			PEAKS DB
GQRKPATSY	39.57	1006.52	9	6.8	504.267	10.37	3820	1	2922	Pankaj JA5 all .mzML	1	1	P46779|RL28_HUMAN			PEAKS DB
RAYQQSEAY	39.18	1114.5	9	1.9	558.257	13.38	773	1	3333	Pankaj JA5 all .mzML	1	1	Q9P0W2|HM20B_HUMAN			PEAKS DB
RVYPQAVYF	38.39	1141.59	9	7.4	571.804	25.29	2870	1	6032	Pankaj JA5 all .mzML	1	1	Q9Y4A5|TRRAP_HUMAN			PEAKS DB
QGFPNRVVF	38.37	1062.56	9	1.1	532.285	25.51	3340	1	6037	Pankaj JA5 all .mzML	1	1	P35579|MYH9_HUMAN			PEAKS DB
FSQDHLVIY	38.12	1120.56	9	6.7	561.285	25.51	1460	1	6042	Pankaj JA5 all .mzML	1	1	Q9BW91|NUDT9_HUMAN			PEAKS DB
SQYQGVVVY	37.99	1041.51	9	1.1	521.761	25.56	6940	1	6047	Pankaj JA5 all .mzML	1	1	Q9Y221|NIP7_HUMAN			PEAKS DB
AQVPFEQIL	37.45	1043.57	9	-1.9	522.785	34.8	9940	1	7037	Pankaj JA5 all .mzML	1	1	Q99828|CIB1_HUMAN			PEAKS DB
SAVDFIRTL	37.36	1020.56	9	2.4	511.285	30.17	17600	1	6667	Pankaj JA5 all .mzML	1	1	Q9UEE5|ST17A_HUMAN			PEAKS DB
SAFATPFLV	37.03	951.506	9	4.6	476.76	37.13	7600	1	7200	Pankaj JA5 all .mzML	1	1	P15954|COX7C_HUMAN			PEAKS DB
EAFDRSFEV	36.85	1098.5	9	5.4	550.256	24.8	2820	1	5895	Pankaj JA5 all .mzML	1	1	Q7Z4W1|DCXR_HUMAN			PEAKS DB
KKIEDNNTL	36.71	1073.57	9	4.4	537.792	11.9	1590	1	3142	Pankaj JA5 all .mzML	1	1	P62750|RL23A_HUMAN			PEAKS DB
AAANAIRVY	36.5	947.519	9	2.2	474.764	18.62	1490	1	4341	Pankaj JA5 all .mzML	1	1	Q9NRK6|ABCBA_HUMAN			PEAKS DB
TTTEITHHGT	36.32	1096.51	10	1.8	549.262	10.66	37.2	1	2947	Pankaj JA5 all .mzML	1	1	P15924|DESP_HUMAN			PEAKS DB
AAQPQPSVA	35.82	867.445	9	0.5	434.727	15.2	1210	1	3652	Pankaj JA5 all .mzML	1	1	Q96KR1|ZFR_HUMAN			PEAKS DB
NASPVISSV	35.5	872.46	9	-0.7	437.234	22.71	2200	1	5354	Pankaj JA5 all .mzML	1	1	Q96T58|MINT_HUMAN			PEAKS DB
IGAARTKTY	35.13	979.545	9	3.8	490.778	11.22	137	1	3041	Pankaj JA5 all .mzML	1	1	Q9Y3B1|PLD3B_HUMAN			PEAKS DB
SAAEIYNEV	34.55	994.461	9	2.3	498.235	24.31	2700	1	5762	Pankaj JA5 all .mzML	1	1	Q9BVG8|KIFC3_HUMAN			PEAKS DB
VALLRVTPF	34.37	1014.62	9	6.1	508.318	30.4	188	1	6694	Pankaj JA5 all .mzML	1	1	Q8N4H5|TOM5_HUMAN			PEAKS DB
EVFYPGETV	34.23	1039.49	9	5.9	520.75	28.17	341	1	6470	Pankaj JA5 all .mzML	1	1	Q99720|SGMR1_HUMAN			PEAKS DB
EVAELFQRL	34.21	1103.6	9	4.9	552.805	29.23	1160	1	6569	Pankaj JA5 all .mzML	1	1	Q4V328|GRAP1_HUMAN			PEAKS DB
LTPSHIKAY	34.11	1028.57	9	1.1	515.287	14.71	348	1	3553	Pankaj JA5 all .mzML	1	1	P50613|CDK7_HUMAN			PEAKS DB
FVNDIFERI	33.99	1151.6	9	4.7	576.805	30.98	14600	1	6744	Pankaj JA5 all .mzML	1	1	O60814|H2B1K_HUMAN:Q8N257|H2B3B_HUMAN:P33778|H2B1B_HUMAN:Q99880|H2B1L_HUMAN:Q5QNW6|H2B2F_HUMAN:P62807|H2B1C_HUMAN			PEAKS DB
ETQNVVTKV	33.94	1016.55	9	5.2	509.282	15.51	1190	1	3721	Pankaj JA5 all .mzML	1	1	Q96MW1|CCD43_HUMAN			PEAKS DB
EVISKLYAV	33.73	1020.59	9	2.4	511.298	24.53	17400	1	5857	Pankaj JA5 all .mzML	1	1	P50990|TCPQ_HUMAN			PEAKS DB
TTFPRPVTV	33.69	1016.57	9	4.2	509.289	22.49	84300	1	5352	Pankaj JA5 all .mzML	1	1	Q15233|NONO_HUMAN			PEAKS DB
ETANQEYKV	32.75	1080.51	9	3.3	541.26	14.67	230	1	3546	Pankaj JA5 all .mzML	1	1	Q8WX93|PALLD_HUMAN			PEAKS DB
AAYYHPSYL	32.58	1083.5	9	8.2	542.759	22.18	1940	1	5229	Pankaj JA5 all .mzML	1	1	Q14687|GSE1_HUMAN			PEAKS DB
ETYPDPVRV	32.51	1074.53	9	4.7	538.273	21.82	16300	1	5180	Pankaj JA5 all .mzML	1	1	P49588|SYAC_HUMAN			PEAKS DB
EVAQAGKAV	32.46	871.476	9	4.2	436.744	12.05	139	1	3160	Pankaj JA5 all .mzML	1	1	Q9UPN9|TRI33_HUMAN			PEAKS DB
ETIGTGGFAKV	32.46	1078.57	11	-2.7	540.285	21.91	603	1	5181	Pankaj JA5 all .mzML	1	1	Q14680|MELK_HUMAN			PEAKS DB
VAHGKSTVV	31.65	896.508	9	3	449.26	10.42	101	1	2925	Pankaj JA5 all .mzML	1	1	P41091|IF2G_HUMAN:Q2VIR3|IF2GL_HUMAN			PEAKS DB
ISTPVIRTF	31.18	1032.6	9	3.8	517.304	25.29	3330	1	6028	Pankaj JA5 all .mzML	1	1	Q9NZB2|F120A_HUMAN			PEAKS DB
EVIRDVINV	30.65	1055.6	9	1.4	528.803	25.38	1370	1	6029	Pankaj JA5 all .mzML	1	1	Q6IEG0|SNR48_HUMAN			PEAKS DB
AQGPTPRYF	30.56	1035.51	9	5.5	518.764	19.77	53900	1	4597	Pankaj JA5 all .mzML	1	1	O60427|FADS1_HUMAN			PEAKS DB
GAYEQVIKY	30.35	1069.54	9	4.7	535.778	21.82	2310	1	5149	Pankaj JA5 all .mzML	1	1	P98194|AT2C1_HUMAN			PEAKS DB
DGSVGPVGPA	30.26	854.413	10	2.3	428.212	22.98	361	1	5436	Pankaj JA5 all .mzML	1	1	P08123|CO1A2_HUMAN			PEAKS DB
TVAQIKATV	29.99	929.555	9	3.2	465.783	17.96	786	1	4210	Pankaj JA5 all .mzML	1	1	Q8IXM2|BAP18_HUMAN			PEAKS DB
KAISGVHTV	29.92	910.524	9	1.8	456.267	12.23	9590	1	3167	Pankaj JA5 all .mzML	1	1	P41091|IF2G_HUMAN:Q2VIR3|IF2GL_HUMAN			PEAKS DB
MTPEIIQKL	29.69	1071.6	9	2.8	536.805	26.04	1520	1	6128	Pankaj JA5 all .mzML	1	1	Q9UMS4|PRP19_HUMAN			PEAKS DB
DQGAPGSVGPAGPR	29.14	1264.62	14	3.3	633.313	16	122	1	3837	Pankaj JA5 all .mzML	1	1	P08123|CO1A2_HUMAN			PEAKS DB
KKSDPVVSY	28.98	1021.54	9	2	511.777	13.38	507	1	3344	Pankaj JA5 all .mzML	1	1	P13639|EF2_HUMAN			PEAKS DB
DVYSGTPTKV	28.75	1065.53	10	5.5	533.774	18.67	1450	1	4343	Pankaj JA5 all .mzML	1	1	Q14493|SLBP_HUMAN			PEAKS DB
AAFHEEFVV	27.4	1047.5	9	2.4	524.756	25.6	2060	1	6048	Pankaj JA5 all .mzML	1	1	P51114|FXR1_HUMAN			PEAKS DB
SKLPIGDVATQY	26.93	1290.68	12	5.5	646.347	24.76	688	1	5874	Pankaj JA5 all .mzML	1	1	Q99832|TCPH_HUMAN			PEAKS DB
KASGTLREY	26.86	1023.53	9	1.5	512.772	11.77	668	1	3135	Pankaj JA5 all .mzML	1	1	Q02543|RL18A_HUMAN			PEAKS DB
HTANIQTLI	26.73	1009.56	9	4.8	505.784	23.64	2130	1	5622	Pankaj JA5 all .mzML	1	1	Q8NG31|KNL1_HUMAN			PEAKS DB
PPPAPPPPP	26.54	865.47	9	2.6	433.74	18.71	6920	1	4381	Pankaj JA5 all .mzML	1	1	Q9Y6W5|WASF2_HUMAN:Q8IVB5|LIX1L_HUMAN:P19544|WT1_HUMAN:O43516|WIPF1_HUMAN:Q96T25|ZIC5_HUMAN:Q9C0D6|FHDC1_HUMAN:Q96Q04|LMTK3_HUMAN:Q9UPX8|SHAN2_HUMAN:Q9UMN6|KMT2B_HUMAN:Q7Z7M0|MEGF8_HUMAN:Q8NFC6|BD1L1_HUMAN			PEAKS DB
STSDIITRI	26.05	1004.55	9	3.4	503.281	23.46	11400	1	5552	Pankaj JA5 all .mzML	1	1	P49585|PCY1A_HUMAN:Q9Y5K3|PCY1B_HUMAN			PEAKS DB
HAFDGRPSVA	26.03	1055.51	10	6	528.764	14.49	401	1	3498	Pankaj JA5 all .mzML	1	1	Q17R31|TATD3_HUMAN			PEAKS DB
YATFIVTNY	25.84	1090.53	9	-0.1	546.27	31.71	577	1	6818	Pankaj JA5 all .mzML	1	1	Q9HBL8|NMRL1_HUMAN			PEAKS DB
QDETAAEFT	25.82	1010.42	9	10	506.219	15.16	884	1	3656	Pankaj JA5 all .mzML	1	1	Q9Y6C2|EMIL1_HUMAN			PEAKS DB

## Sheet: length sorted
1	SAAEEVKTY	9
2	HAIKSVKIY	9
3	SNSDVIRQV	9
4	GQYPTQPTY	9
5	SSFPTVVIY	9
6	FAYPAIRYL	9
7	ETSSVVRKI	9
8	YGYEHILTL	9
9	FTSSRHTVV	9
10	AAFLKAIGY	9
11	GQRKPATSY	9
12	RAYQQSEAY	9
13	RVYPQAVYF	9
14	QGFPNRVVF	9
15	FSQDHLVIY	9
16	SQYQGVVVY	9
17	AQVPFEQIL	9
18	SAVDFIRTL	9
19	SAFATPFLV	9
20	EAFDRSFEV	9
21	KKIEDNNTL	9
22	AAANAIRVY	9
23	AAQPQPSVA	9
24	NASPVISSV	9
25	IGAARTKTY	9
26	SAAEIYNEV	9
27	VALLRVTPF	9
28	EVFYPGETV	9
29	EVAELFQRL	9
30	LTPSHIKAY	9
31	FVNDIFERI	9
32	ETQNVVTKV	9
33	EVISKLYAV	9
34	TTFPRPVTV	9
35	ETANQEYKV	9
36	AAYYHPSYL	9
37	ETYPDPVRV	9
38	EVAQAGKAV	9
39	VAHGKSTVV	9
40	ISTPVIRTF	9
41	EVIRDVINV	9
42	AQGPTPRYF	9
43	GAYEQVIKY	9
44	TVAQIKATV	9
45	KAISGVHTV	9
46	MTPEIIQKL	9
47	KKSDPVVSY	9
48	AAFHEEFVV	9
49	KASGTLREY	9
50	HTANIQTLI	9
51	PPPAPPPPP	9
52	STSDIITRI	9
53	YATFIVTNY	9
54	QDETAAEFT	9
55	ALIEFIRSEY	10
56	HTINGHNAEV	10
57	SVSPVVRVAV	10
58	DVATITKTVV	10
59	TTTEITHHGT	10
60	DGSVGPVGPA	10
61	DVYSGTPTKV	10
62	HAFDGRPSVA	10
63	ETIGTGGFAKV	11
64	SKLPIGDVATQY	12
65	DQGAPGSVGPAGPR	14
66	SRSGGGGGGGLGSGGSIR	18
67	SRSGGGGGGGLGSGGSIRSSY	21

## Sheet: netMHC4
pos	HLA	peptide	Core	Offset	I_pos	I_len	D_pos	D_len	iCore	Identity	1-log50k(aff)	Affinity(nM)	%Rank	B	indLevel
------	------------	--------------	------------	-------	-------	-------	-------	-------	----
0	HLA-A6802	EAFDRSFEV	EAFDRSFEV	0	0	0	0	0	EAFDRSFEV	PEPLIST	0.897	3.04	0.01	<=	SB
0	HLA-A6802	HTANIQTLI	HTANIQTLI	0	0	0	0	0	HTANIQTLI	PEPLIST	0.893	3.18	0.02	<=	SB
0	HLA-A6802	EVISKLYAV	EVISKLYAV	0	0	0	0	0	EVISKLYAV	PEPLIST	0.887	3.39	0.02	<=	SB
0	HLA-A6802	TVAQIKATV	TVAQIKATV	0	0	0	0	0	TVAQIKATV	PEPLIST	0.886	3.42	0.02	<=	SB
0	HLA-A6802	SAAEIYNEV	SAAEIYNEV	0	0	0	0	0	SAAEIYNEV	PEPLIST	0.881	3.61	0.03	<=	SB
0	HLA-A6802	ETYPDPVRV	ETYPDPVRV	0	0	0	0	0	ETYPDPVRV	PEPLIST	0.88	3.66	0.03	<=	SB
0	HLA-A6802	TTFPRPVTV	TTFPRPVTV	0	0	0	0	0	TTFPRPVTV	PEPLIST	0.871	4.05	0.03	<=	SB
0	HLA-A6802	EVFYPGETV	EVFYPGETV	0	0	0	0	0	EVFYPGETV	PEPLIST	0.869	4.12	0.03	<=	SB
0	HLA-A6802	STSDIITRI	STSDIITRI	0	0	0	0	0	STSDIITRI	PEPLIST	0.857	4.72	0.04	<=	SB
0	HLA-A6802	FVNDIFERI	FVNDIFERI	0	0	0	0	0	FVNDIFERI	PEPLIST	0.826	6.61	0.07	<=	SB
0	HLA-A6802	EVIRDVINV	EVIRDVINV	0	0	0	0	0	EVIRDVINV	PEPLIST	0.821	6.93	0.08	<=	SB
0	HLA-A6802	ETANQEYKV	ETANQEYKV	0	0	0	0	0	ETANQEYKV	PEPLIST	0.814	7.5	0.09	<=	SB
0	HLA-A6802	NASPVISSV	NASPVISSV	0	0	0	0	0	NASPVISSV	PEPLIST	0.811	7.72	0.1	<=	SB
0	HLA-A6802	EVAELFQRL	EVAELFQRL	0	0	0	0	0	EVAELFQRL	PEPLIST	0.791	9.55	0.15	<=	SB
0	HLA-A6802	ETQNVVTKV	ETQNVVTKV	0	0	0	0	0	ETQNVVTKV	PEPLIST	0.781	10.64	0.15	<=	SB
0	HLA-A6802	SAFATPFLV	SAFATPFLV	0	0	0	0	0	SAFATPFLV	PEPLIST	0.779	10.95	0.17	<=	SB
0	HLA-A6802	SVSPVVRVAV	SVSPVRVAV	0	0	0	4	1	SVSPVVRVAV	PEPLIST	0.753	14.42	0.25	<=	SB
0	HLA-A6802	HTINGHNAEV	HTIGHNAEV	0	0	0	3	1	HTINGHNAEV	PEPLIST	0.75	14.98	0.25	<=	SB
0	HLA-A6802	MTPEIIQKL	MTPEIIQKL	0	0	0	0	0	MTPEIIQKL	PEPLIST	0.742	16.34	0.25	<=	SB
0	HLA-A6802	ETSSVVRKI	ETSSVVRKI	0	0	0	0	0	ETSSVVRKI	PEPLIST	0.719	20.82	0.3	<=	SB
0	HLA-A6802	DVATITKTVV	DVATITTVV	0	0	0	6	1	DVATITKTVV	PEPLIST	0.691	28.2	0.4	<=	SB
0	HLA-A6802	TTTEITHHGT	TTTEITHGT	0	0	0	6	1	TTTEITHHGT	PEPLIST	0.672	34.96	0.5	<=	SB
0	HLA-A6802	FTSSRHTVV	FTSSRHTVV	0	0	0	0	0	FTSSRHTVV	PEPLIST	0.632	53.6	0.7	<=	WB
0	HLA-A6802	ETIGTGGFAKV	ETIGTFAKV	0	0	0	5	2	ETIGTGGFAKV	PEPLIST	0.589	85.07	0.8	<=	WB
0	HLA-A6802	EVAQAGKAV	EVAQAGKAV	0	0	0	0	0	EVAQAGKAV	PEPLIST	0.589	85.63	0.8	<=	WB
0	HLA-A6802	FAYPAIRYL	FAYPAIRYL	0	0	0	0	0	FAYPAIRYL	PEPLIST	0.537	150.54	1.2	<=	WB
0	HLA-A6802	DVYSGTPTKV	DVYSGTTKV	0	0	0	6	1	DVYSGTPTKV	PEPLIST	0.433	460.28	2.5
0	HLA-A6802	DGSVGPVGPA	DSVGPVGPA	0	0	0	1	1	DGSVGPVGPA	PEPLIST	0.392	716.52	3
pos	HLA	peptide	Core	Offset	I_pos	I_len	D_pos	D_len	iCore	Identity	1-log50k(aff)	Affinity(nM)	%Rank	Bi	ndLevel
------	------------	--------------	------------	-------	-------	-------	-------	-------	----
0	HLA-B1503	SQYQGVVVY	SQYQGVVVY	0	0	0	0	0	SQYQGVVVY	PEPLIST	0.866	4.26	0.03	<=	SB
0	HLA-B1503	GQYPTQPTY	GQYPTQPTY	0	0	0	0	0	GQYPTQPTY	PEPLIST	0.849	5.11	0.04	<=	SB
0	HLA-B1503	KKSDPVVSY	KKSDPVVSY	0	0	0	0	0	KKSDPVVSY	PEPLIST	0.846	5.27	0.04	<=	SB
0	HLA-B1503	GQRKPATSY	GQRKPATSY	0	0	0	0	0	GQRKPATSY	PEPLIST	0.846	5.29	0.04	<=	SB
0	HLA-B1503	RAYQQSEAY	RAYQQSEAY	0	0	0	0	0	RAYQQSEAY	PEPLIST	0.821	6.94	0.07	<=	SB
0	HLA-B1503	RVYPQAVYF	RVYPQAVYF	0	0	0	0	0	RVYPQAVYF	PEPLIST	0.807	8.04	0.1	<=	SB
0	HLA-B1503	SSFPTVVIY	SSFPTVVIY	0	0	0	0	0	SSFPTVVIY	PEPLIST	0.794	9.3	0.12	<=	SB
0	HLA-B1503	AQGPTPRYF	AQGPTPRYF	0	0	0	0	0	AQGPTPRYF	PEPLIST	0.793	9.38	0.12	<=	SB
0	HLA-B1503	VALLRVTPF	VALLRVTPF	0	0	0	0	0	VALLRVTPF	PEPLIST	0.739	16.82	0.25	<=	SB
0	HLA-B1503	AAYYHPSYL	AAYYHPSYL	0	0	0	0	0	AAYYHPSYL	PEPLIST	0.731	18.44	0.3	<=	SB
0	HLA-B1503	FSQDHLVIY	FSQDHLVIY	0	0	0	0	0	FSQDHLVIY	PEPLIST	0.718	21.11	0.4	<=	SB
0	HLA-B1503	AQVPFEQIL	AQVPFEQIL	0	0	0	0	0	AQVPFEQIL	PEPLIST	0.707	23.75	0.4	<=	SB
0	HLA-B1503	QGFPNRVVF	QGFPNRVVF	0	0	0	0	0	QGFPNRVVF	PEPLIST	0.699	26.04	0.4	<=	SB
0	HLA-B1503	KKIEDNNTL	KKIEDNNTL	0	0	0	0	0	KKIEDNNTL	PEPLIST	0.663	38.5	0.6	<=	WB
0	HLA-B1503	GAYEQVIKY	GAYEQVIKY	0	0	0	0	0	GAYEQVIKY	PEPLIST	0.639	49.51	0.7	<=	WB
0	HLA-B1503	YGYEHILTL	YGYEHILTL	0	0	0	0	0	YGYEHILTL	PEPLIST	0.626	57	0.7	<=	WB
0	HLA-B1503	HAIKSVKIY	HAIKSVKIY	0	0	0	0	0	HAIKSVKIY	PEPLIST	0.621	60.07	0.8	<=	WB
0	HLA-B1503	ISTPVIRTF	ISTPVIRTF	0	0	0	0	0	ISTPVIRTF	PEPLIST	0.6	75.81	0.9	<=	WB
0	HLA-B1503	AAANAIRVY	AAANAIRVY	0	0	0	0	0	AAANAIRVY	PEPLIST	0.591	83.93	0.9	<=	WB
0	HLA-B1503	LTPSHIKAY	LTPSHIKAY	0	0	0	0	0	LTPSHIKAY	PEPLIST	0.589	85.14	0.9	<=	WB
0	HLA-B1503	AAFLKAIGY	AAFLKAIGY	0	0	0	0	0	AAFLKAIGY	PEPLIST	0.548	132.34	1.2	<=	WB
0	HLA-B1503	FAYPAIRYL	FAYPAIRYL	0	0	0	0	0	FAYPAIRYL	PEPLIST	0.537	149.92	1.3	<=	WB
0	HLA-B1503	KASGTLREY	KASGTLREY	0	0	0	0	0	KASGTLREY	PEPLIST	0.493	240.99	1.7	<=	WB
0	HLA-B1503	SAAEEVKTY	SAAEEVKTY	0	0	0	0	0	SAAEEVKTY	PEPLIST	0.468	314.9	1.9	<=	WB
0	HLA-B1503	YATFIVTNY	YATFIVTNY	0	0	0	0	0	YATFIVTNY	PEPLIST	0.465	327.49	1.9	<=	WB
0	HLA-B1503	IGAARTKTY	IGAARTKTY	0	0	0	0	0	IGAARTKTY	PEPLIST	0.433	459.94	2.5
0	HLA-B1503	FTSSRHTVV	FTSSRHTVV	0	0	0	0	0	FTSSRHTVV	PEPLIST	0.412	579.7	3
0	HLA-B1503	SAVDFIRTL	SAVDFIRTL	0	0	0	0	0	SAVDFIRTL	PEPLIST	0.377	848.96	3.5
0	HLA-B1503	KAISGVHTV	KAISGVHTV	0	0	0	0	0	KAISGVHTV	PEPLIST	0.371	902.91	3.5
0 HLA-B1503 KAISGVHTV KAISGVHTV 0 0 0 0 0 KAISGVHTV PEPLIST 0.371 902.91 3.50
