# Supplementary material for: Intrinsic Folding Properties of the HLA-B27 Heavy Chain Revealed by Single Chain Trimer Versions of Peptide-Loaded Class I Major Histocompatibility Complex Molecules
Source: Front Immunol. 2022 Jul 25;13:902135. doi: 10.3389/fimmu.2022.902135 (PMC9359109; doi:10.3389/fimmu.2022.902135)
Supplement: Supplementary file 3 [file Table_2.xls]

## Sheet: peptide
Peptide	-10lgP	Mass	Length	ppm	m/z	RT	Area Sample 1	Fraction	Scan	Source File	#Feature	#Feature Sample 1	Accession	PTM	AScore	Found By
YQEPVLGPVRGPFPIIV	89.83	1880.06	17	13	941.043	36.83	482	1	8304	Pankaj JA6 all .mzML	1	1				PEAKS DB
SRSGGGGGGGLGSGGSIRSSY	74.04	1811.85	21	0.1	604.955	15.38	2330	1	3923	Pankaj JA6 all .mzML	1	1	P35527|K1C9_HUMAN			PEAKS DB
RPKHPIKHQGLPQ	73.06	1534.88	13	-0.8	512.633	10.43	424	1	2827	Pankaj JA6 all .mzML	1	1				PEAKS DB
HTINGHNAEV	72.36	1090.52	10	5.2	546.265	11.79	426	1	2957	Pankaj JA6 all .mzML	1	1	P22626|ROA2_HUMAN			PEAKS DB
SRSGGGGGGGLGSGGSIRSS	66.09	1648.79	20	5.1	550.604	12.28	366	1	3019	Pankaj JA6 all .mzML	1	1	P35527|K1C9_HUMAN			PEAKS DB
KRYKSIVKY	62.98	1183.71	9	4	592.861	11.57	265	1	2929	Pankaj JA6 all .mzML	1	1	P14324|FPPS_HUMAN			PEAKS DB
FASGLIHRV	62.96	998.566	9	0.4	500.288	18.55	16600	1	4890	Pankaj JA6 all .mzML	1	1	Q8N6L1|KTAP2_HUMAN			PEAKS DB
FVNDIFERI	61.35	1151.6	9	3.5	576.805	30.97	8240	1	7791	Pankaj JA6 all .mzML	1	1	O60814|H2B1K_HUMAN:Q8N257|H2B3B_HUMAN:Q16778|H2B2E_HUMAN:Q99879|H2B1M_HUMAN:P58876|H2B1D_HUMAN:P06899|H2B1J_HUMAN:Q93079|H2B1H_HUMAN:P23527|H2B1O_HUMAN:P33778|H2B1B_HUMAN:Q99880|H2B1L_HUMAN:Q5QNW6|H2B2F_HUMAN:Q99877|H2B1N_HUMAN:P57053|H2BFS_HUMAN:P62807|H2B1C_HUMAN			PEAKS DB
ALIEFIRSEY	59.52	1239.65	10	-0.1	620.829	30.29	1170	1	7748	Pankaj JA6 all .mzML	1	1	P26639|SYTC_HUMAN			PEAKS DB
SALEHVVEF	55.16	1029.51	9	1.9	515.763	25.98	483	1	7185	Pankaj JA6 all .mzML	1	1	O75581|LRP6_HUMAN			PEAKS DB
SRLSIPTYGL	51.99	1105.61	10	1.9	553.812	27.57	8340	1	7472	Pankaj JA6 all .mzML	1	1	P49327|FAS_HUMAN			PEAKS DB
AAFAYTVKY	51.59	1032.53	9	1.2	517.269	23.53	6830	1	6509	Pankaj JA6 all .mzML	1	1	Q8N2K1|UB2J2_HUMAN			PEAKS DB
KRFEGLTQR	48.06	1133.63	9	4.8	567.823	12.05	250	1	2989	Pankaj JA6 all .mzML	1	1	Q9Y2H1|ST38L_HUMAN			PEAKS DB
SAAEEVKTY	48.06	996.476	9	2.5	499.245	14.58	680	1	3608	Pankaj JA6 all .mzML	1	1	Q5JRA6|TGO1_HUMAN			PEAKS DB
GRVLFPATGY	46.84	1079.58	10	1.9	540.794	24.78	1710	1	6875	Pankaj JA6 all .mzML	1	1	P49327|FAS_HUMAN			PEAKS DB
ETFPANIQV	46.28	1017.51	9	-0.1	509.762	29.78	738	1	7706	Pankaj JA6 all .mzML	1	1	Q5VYK3|ECM29_HUMAN			PEAKS DB
SAAEIYNEV	45.8	994.461	9	4.4	498.238	24.33	2260	1	6708	Pankaj JA6 all .mzML	1	1	Q9BVG8|KIFC3_HUMAN			PEAKS DB
MTPEIIQKL	45.56	1071.6	9	1.3	536.806	26.02	2350	1	7173	Pankaj JA6 all .mzML	1	1	Q9UMS4|PRP19_HUMAN			PEAKS DB
DVYSGTPTKV	45.48	1065.53	10	6.4	533.775	18.68	1190	1	4922	Pankaj JA6 all .mzML	1	1	Q14493|SLBP_HUMAN			PEAKS DB
SGGGGGGGLGSGGSIR	45.32	1231.59	16	1.8	616.801	14.09	100	1	3452	Pankaj JA6 all .mzML	1	1	P35527|K1C9_HUMAN			PEAKS DB
YSFGHPSSV	45.27	979.44	9	2.4	490.726	19.12	1190	1	5086	Pankaj JA6 all .mzML	1	1	P31327|CPSM_HUMAN			PEAKS DB
NRIKFVIKR	45.03	1172.75	9	4	587.382	13.12	5510	1	3188	Pankaj JA6 all .mzML	1	1	P78347|GTF2I_HUMAN			PEAKS DB
RSGGGGGGGLGSGGSIRSS	44.99	1561.76	19	2.7	521.592	12.19	252	1	3014	Pankaj JA6 all .mzML	1	1	P35527|K1C9_HUMAN			PEAKS DB
NRFYPPPPK	44.79	1114.59	9	3.9	558.303	14.98	68.1	1	3767	Pankaj JA6 all .mzML	1	1	Q9NZV5|SELN_HUMAN			PEAKS DB
KAITFVTQY	44.71	1069.58	9	3.9	535.797	23.48	345	1	6467	Pankaj JA6 all .mzML	1	1	Q9H0S4|DDX47_HUMAN			PEAKS DB
HIQKEDVPSER	44.6	1336.67	11	-1.5	446.562	11.35	213	1	2907	Pankaj JA6 all .mzML	1	1				PEAKS DB
GRFLEIGKF	44.55	1065.6	9	1	533.804	24.46	1880	1	6763	Pankaj JA6 all .mzML	1	1	P49327|FAS_HUMAN			PEAKS DB
GRYTDVSTR	44.4	1053.52	9	-1.2	527.764	11.57	182	1	2935	Pankaj JA6 all .mzML	1	1	Q9Y320|TMX2_HUMAN			PEAKS DB
YAFPKAVSV	43.66	980.533	9	-1.4	491.271	24.6	10600	1	6774	Pankaj JA6 all .mzML	1	1	O15427|MOT4_HUMAN			PEAKS DB
SRTPVLMNF	43.57	1063.55	9	2.1	532.78	26.47	2200	1	7309	Pankaj JA6 all .mzML	1	1	Q9H3K2|GHITM_HUMAN			PEAKS DB
SRSGGGGGGGLGSGGSIR	42.93	1474.72	18	3	492.581	12.14	273	1	3001	Pankaj JA6 all .mzML	1	1	P35527|K1C9_HUMAN			PEAKS DB
SVSPVVRVAV	42.66	1011.61	10	1.9	506.81	22.82	3800	1	6232	Pankaj JA6 all .mzML	1	1	P13639|EF2_HUMAN			PEAKS DB
FTSSRHTVV	42.28	1032.54	9	1.6	517.273	12.36	1320	1	3034	Pankaj JA6 all .mzML	1	1	Q9NZ01|TECR_HUMAN			PEAKS DB
ETADVIAKV	42.13	944.518	9	1.4	473.265	20.14	7480	1	5355	Pankaj JA6 all .mzML	1	1	O43617|TPPC3_HUMAN			PEAKS DB
LAAPVISVL	42.08	881.559	9	-1.1	441.784	35.22	623	1	8201	Pankaj JA6 all .mzML	1	1	O60337|MARH6_HUMAN			PEAKS DB
SRLPSLGAGF	41.65	1003.54	10	-1.4	502.777	26.02	3670	1	7171	Pankaj JA6 all .mzML	1	1	Q8IZL8|PELP1_HUMAN			PEAKS DB
KRNPGVKEGY	41.03	1146.61	10	2	574.313	10.34	80.5	1	2820	Pankaj JA6 all .mzML	1	1	P22234|PUR6_HUMAN			PEAKS DB
NASPVISSV	41.01	872.46	9	-4	437.234	22.73	1760	1	6186	Pankaj JA6 all .mzML	1	1	Q96T58|MINT_HUMAN			PEAKS DB
TASPVIKAV	40.39	884.533	9	-0.4	443.272	18.14	5000	1	4773	Pankaj JA6 all .mzML	1	1	Q8WU10|PYRD1_HUMAN			PEAKS DB
GQRKPATSY	40.09	1006.52	9	-1.9	504.264	10.39	180	1	2824	Pankaj JA6 all .mzML	1	1	P46779|RL28_HUMAN			PEAKS DB
SRNAQTFGF	40.02	1026.49	9	-0.6	514.249	21.39	7160	1	5766	Pankaj JA6 all .mzML	1	1	Q9NSV4|DIAP3_HUMAN			PEAKS DB
KRYEEKTQKQL	39.77	1449.79	11	-2.8	484.268	10.18	148	1	2807	Pankaj JA6 all .mzML	1	1	Q12965|MYO1E_HUMAN			PEAKS DB
DAYDGKDYI	39.13	1058.46	9	0.4	530.233	21.57	2810	1	5827	Pankaj JA6 all .mzML	1	1	P30485|1B47_HUMAN:P03989|1B27_HUMAN:P10314|1A32_HUMAN:P30512|1A29_HUMAN:P30459|1A74_HUMAN:P16189|1A31_HUMAN			PEAKS DB
YAFPKAVSVF	38.98	1127.6	10	0.8	564.806	29.81	137	1	7715	Pankaj JA6 all .mzML	1	1	O15427|MOT4_HUMAN			PEAKS DB
SAVDFIRTL	38.23	1020.56	9	2.9	511.287	30.2	3040	1	7738	Pankaj JA6 all .mzML	1	1	Q9UEE5|ST17A_HUMAN			PEAKS DB
GRYGAISGFGL	37.98	1096.57	11	2.4	549.289	27.35	5530	1	7434	Pankaj JA6 all .mzML	1	1	Q9BT67|NFIP1_HUMAN			PEAKS DB
EIAAVIETV	37.95	943.523	9	-0.4	472.766	30.29	1720	1	7745	Pankaj JA6 all .mzML	1	1	Q7Z4G1|COMD6_HUMAN			PEAKS DB
DVSNVIEKV	37.94	1001.54	9	0.5	501.775	23.88	3020	1	6552	Pankaj JA6 all .mzML	1	1	O94955|RHBT3_HUMAN			PEAKS DB
EVISKLYAV	37.55	1020.59	9	2.7	511.299	24.51	19800	1	6758	Pankaj JA6 all .mzML	1	1	P50990|TCPQ_HUMAN			PEAKS DB
GVEGPPGPSGVPG	37.5	1105.54	13	13	553.782	14.36	27800	1	3499	Pankaj JA6 all .mzML	1	1	P29400|CO4A5_HUMAN			PEAKS DB
SAYGSVKAY	37.19	944.46	9	0.3	473.236	16.28	6510	1	4278	Pankaj JA6 all .mzML	1	1	A6NMY6|AXA2L_HUMAN:P07355|ANXA2_HUMAN			PEAKS DB
GRIGVITNR	36.64	984.583	9	-0.5	493.296	13.61	13700	1	3302	Pankaj JA6 all .mzML	1	1	P62701|RS4X_HUMAN			PEAKS DB
KAISGVHTV	36.58	910.524	9	0.7	456.267	12.23	3200	1	3011	Pankaj JA6 all .mzML	1	1	P41091|IF2G_HUMAN:Q2VIR3|IF2GL_HUMAN			PEAKS DB
ARLKEVLEY	35.72	1119.63	9	1	560.82	19.26	6830	1	5106	Pankaj JA6 all .mzML	1	1	P14324|FPPS_HUMAN			PEAKS DB
LRFPGQLNA	35.56	1014.56	9	2.4	508.287	24.02	16800	1	6609	Pankaj JA6 all .mzML	1	1	P07437|TBB5_HUMAN:Q3ZCM7|TBB8_HUMAN:A6NNZ2|TBB8L_HUMAN:P04350|TBB4A_HUMAN:P68371|TBB4B_HUMAN:Q9BVA1|TBB2B_HUMAN:Q9BUF5|TBB6_HUMAN:Q13509|TBB3_HUMAN:Q9H4B7|TBB1_HUMAN			PEAKS DB
AAFLKAIGY	35.31	952.538	9	9.6	477.279	26.87	766	1	7380	Pankaj JA6 all .mzML	1	1	O75533|SF3B1_HUMAN			PEAKS DB
TTGPSDEGSGTTGLS	35.1	1365.59	15	-12	683.791	14.8	182	1	3702	Pankaj JA6 all .mzML	1	1	Q7Z5P9|MUC19_HUMAN			PEAKS DB
STSDIITRI	34.44	1004.55	9	-0.7	503.28	23.48	4770	1	6480	Pankaj JA6 all .mzML	1	1	P49585|PCY1A_HUMAN:Q9Y5K3|PCY1B_HUMAN			PEAKS DB
SRFGKYFEI	34.27	1145.59	9	4.4	573.801	23.84	17400	1	6545	Pankaj JA6 all .mzML	1	1	Q12965|MYO1E_HUMAN			PEAKS DB
SRAPVFLQF	34.08	1063.58	9	-1.3	532.795	29.83	224	1	7719	Pankaj JA6 all .mzML	1	1	Q4ZIN3|MBRL_HUMAN			PEAKS DB
EVIDFSHGL	33.28	1015.5	9	-0.5	508.753	27.88	15900	1	7503	Pankaj JA6 all .mzML	1	1	Q5VST6|AB17B_HUMAN:Q96GS6|AB17A_HUMAN:Q6PCB6|AB17C_HUMAN			PEAKS DB
QGFPNRVVF	32.48	1062.56	9	7.2	532.289	25.53	1940	1	7060	Pankaj JA6 all .mzML	1	1	P35579|MYH9_HUMAN			PEAKS DB
ARTPVTSTY	32.17	994.508	9	0.2	498.259	14.85	1920	1	3725	Pankaj JA6 all .mzML	1	1	A6NEC2|PSAL_HUMAN			PEAKS DB
ARFSPDGQYLV	32.15	1251.62	11	4.2	626.819	24.51	854	1	6781	Pankaj JA6 all .mzML	1	1	Q2TAY7|SMU1_HUMAN			PEAKS DB
GRPQGPPQQGGHQQ	32.01	1470.71	14	3	491.242	10.34	118	1	2823	Pankaj JA6 all .mzML	1	1	P02810|PRPC_HUMAN			PEAKS DB
GRAFLKRKEY	31.92	1266.72	10	-2.3	423.244	11.43	224	1	2920	Pankaj JA6 all .mzML	1	1	Q9Y5A7|NUB1_HUMAN			PEAKS DB
EVFQGVEKL	31.56	1047.56	9	3.1	524.787	23.84	1410	1	6557	Pankaj JA6 all .mzML	1	1	Q9Y330|ZBT12_HUMAN			PEAKS DB
RRMGPPVGGHR	31.55	1218.65	11	-7.1	407.22	10.44	200	1	2829	Pankaj JA6 all .mzML	1	1	P14866|HNRPL_HUMAN			PEAKS DB
SAFATPFLV	31.55	951.506	9	-1	476.758	37.1	3680	1	8324	Pankaj JA6 all .mzML	1	1	P15954|COX7C_HUMAN			PEAKS DB
AAFPGASLY	31.26	895.444	9	-1.3	448.727	29.78	619	1	7705	Pankaj JA6 all .mzML	1	1	Q15038|DAZP2_HUMAN			PEAKS DB
RRKDAKSVKIK	31.21	1327.84	11	-2.7	443.618	8.54	148	1	2434	Pankaj JA6 all .mzML	1	1	P63173|RL38_HUMAN			PEAKS DB
EVAPSFGTL	30.48	919.465	9	3.6	460.739	29.83	1300	1	7712	Pankaj JA6 all .mzML	1	1	Q5SRE5|NU188_HUMAN			PEAKS DB
ARLDLERKV	30.1	1098.65	9	4.7	550.333	14.4	2200	1	3543	Pankaj JA6 all .mzML	1	1	P08670|VIME_HUMAN			PEAKS DB
YRLESTLNY	29.62	1157.57	9	4.9	579.793	23.13	185	1	6368	Pankaj JA6 all .mzML	1	1	P35606|COPB2_HUMAN			PEAKS DB
SRNPQKTTL	29.56	1043.57	9	4	522.793	10.84	27.9	1	2871	Pankaj JA6 all .mzML	1	1	Q687X5|STEA4_HUMAN			PEAKS DB
RRVEKHWRL	29.46	1278.74	9	0.5	427.253	11.35	6340	1	2906	Pankaj JA6 all .mzML	1	1	P41091|IF2G_HUMAN:Q2VIR3|IF2GL_HUMAN			PEAKS DB
QRKKAYADF	29.03	1125.59	9	0.5	563.802	11.74	517	1	2953	Pankaj JA6 all .mzML	1	1	P09669|COX6C_HUMAN			PEAKS DB
QPAPAGVPALASQ	28.92	1205.64	13	-6.1	603.821	22.99	136	1	6243	Pankaj JA6 all .mzML	1	1	Q96T58|MINT_HUMAN			PEAKS DB
RPKHPIKHQGLPQEVLNENLLRF	28.69	2762.55	23	5.4	691.644	23.26	835	1	6385	Pankaj JA6 all .mzML	1	1				PEAKS DB
IRNDEELNK	28.68	1129.57	9	1.4	565.792	11.21	223	1	2899	Pankaj JA6 all .mzML	1	1	Q99878|H2A1J_HUMAN:Q96KK5|H2A1H_HUMAN:Q9BTM1|H2AJ_HUMAN:Q16777|H2A2C_HUMAN:P0C0S8|H2A1_HUMAN:Q6FI13|H2A2A_HUMAN:Q7L7L0|H2A3_HUMAN:P20671|H2A1D_HUMAN:P04908|H2A1B_HUMAN:Q93077|H2A1C_HUMAN:Q96QV6|H2A1A_HUMAN:P16104|H2AX_HUMAN			PEAKS DB
EAARVAEQL	28.68	985.519	9	0.3	493.765	16.9	6720	1	4417	Pankaj JA6 all .mzML	1	1	P30485|1B47_HUMAN:P03989|1B27_HUMAN:P10314|1A32_HUMAN:P30512|1A29_HUMAN:P30459|1A74_HUMAN:P16189|1A31_HUMAN			PEAKS DB
GRIPGIYGR	27.14	987.561	9	-3	494.784	16.72	504	1	4397	Pankaj JA6 all .mzML	1	1	Q9NTJ3|SMC4_HUMAN			PEAKS DB
GRIGQAIAR	27.12	940.557	9	1.1	471.284	12.32	1080	1	3025	Pankaj JA6 all .mzML	1	1	Q9UBQ7|GRHPR_HUMAN			PEAKS DB
AAYYHPSYL	26.47	1083.5	9	3.2	542.758	22.19	1380	1	6052	Pankaj JA6 all .mzML	1	1	Q14687|GSE1_HUMAN			PEAKS DB
GERGAKGDPGAP	26.28	1110.54	12	3.1	556.277	22.87	2660	1	6300	Pankaj JA6 all .mzML	1	1	Q8NFW1|COMA1_HUMAN			PEAKS DB
SISDVIAQV	26.27	930.502	9	1.1	466.257	31.14	620	1	7811	Pankaj JA6 all .mzML	1	1	Q9HCJ1|ANKH_HUMAN			PEAKS DB
FRFGESTTGF	26.15	1147.53	10	-3.3	574.768	25.93	520	1	7161	Pankaj JA6 all .mzML	1	1	P49792|RBP2_HUMAN			PEAKS DB
NALLVYHI	26.13	941.533	8	8.6	471.776	11.61	91.3	1	2940	Pankaj JA6 all .mzML	1	1	Q14517|FAT1_HUMAN			PEAKS DB
IRAAPPPLF	25.61	980.581	9	1.8	491.296	25.98	10700	1	7142	Pankaj JA6 all .mzML	1	1	P10619|PPGB_HUMAN			PEAKS DB
RRTSINVVR	25.58	1099.66	9	-0.1	550.833	11.44	167	1	2921	Pankaj JA6 all .mzML	1	1	P31327|CPSM_HUMAN			PEAKS DB
GRILSQVSY	25.58	1021.56	9	0	511.783	21	1400	1	5641	Pankaj JA6 all .mzML	1	1	Q14432|PDE3A_HUMAN			PEAKS DB
GDAGAPGAPGGKGDAGAPGERGPPGLAGA	25.44	2384.15	29	-8.3	795.713	18.68	107	1	4941	Pankaj JA6 all .mzML	1	1	P02461|CO3A1_HUMAN			PEAKS DB
ETSSVVRKI	25.36	1017.58	9	-0.3	509.796	13.3	132	1	3268	Pankaj JA6 all .mzML	1	1	Q5SRE5|NU188_HUMAN			PEAKS DB
ESSPFVERL	25.18	1062.53	9	4.3	532.274	23.8	10000	1	6592	Pankaj JA6 all .mzML	1	1	P14625|ENPL_HUMAN			PEAKS DB
VAPSALQLSPAAAAAAAH	24.91	1615.87	18	11	539.634	23.31	42.5	1	6413	Pankaj JA6 all .mzML	1	1	P78415|IRX3_HUMAN			PEAKS DB
ETYPDPVRV	24.81	1074.53	9	3.1	538.274	21.84	13800	1	5978	Pankaj JA6 all .mzML	1	1	P49588|SYAC_HUMAN			PEAKS DB
SSFPTVVIY	24.54	1011.53	9	3.1	506.77	33.87	1770	1	8096	Pankaj JA6 all .mzML	1	1	Q9HCN4|GPN1_HUMAN			PEAKS DB
GGGGGLGSGGSIRSS	24.5	1204.58	15	3.2	603.296	14.05	99.2	1	3442	Pankaj JA6 all .mzML	1	1	P35527|K1C9_HUMAN			PEAKS DB
SRIGKLLGF	24.33	989.602	9	-1.4	495.805	24.73	221	1	6861	Pankaj JA6 all .mzML	1	1	P38435|VKGC_HUMAN			PEAKS DB
GRTFPASGGGY	24.26	1068.5	11	-1.1	535.254	17.25	658	1	4512	Pankaj JA6 all .mzML	1	1	Q9Y4H2|IRS2_HUMAN			PEAKS DB
HSAPFSWET	24.14	1060.46	9	3.6	531.237	23.48	1290	1	6455	Pankaj JA6 all .mzML	1	1	Q9H425|CA198_HUMAN			PEAKS DB
GRFAPQFSGY	23.6	1128.54	10	0.1	565.272	23.44	268	1	6458	Pankaj JA6 all .mzML	1	1	Q9Y4E8|UBP15_HUMAN:Q13107|UBP4_HUMAN			PEAKS DB

## Sheet: length sorted
1	NALLVYHI	8
2	KRYKSIVKY	9
3	FASGLIHRV	9
4	FVNDIFERI	9
5	SALEHVVEF	9
6	AAFAYTVKY	9
7	KRFEGLTQR	9
8	SAAEEVKTY	9
9	ETFPANIQV	9
10	SAAEIYNEV	9
11	MTPEIIQKL	9
12	YSFGHPSSV	9
13	NRIKFVIKR	9
14	NRFYPPPPK	9
15	KAITFVTQY	9
16	GRFLEIGKF	9
17	GRYTDVSTR	9
18	YAFPKAVSV	9
19	SRTPVLMNF	9
20	FTSSRHTVV	9
21	ETADVIAKV	9
22	LAAPVISVL	9
23	NASPVISSV	9
24	TASPVIKAV	9
25	GQRKPATSY	9
26	SRNAQTFGF	9
27	DAYDGKDYI	9
28	SAVDFIRTL	9
29	EIAAVIETV	9
30	DVSNVIEKV	9
31	EVISKLYAV	9
32	SAYGSVKAY	9
33	GRIGVITNR	9
34	KAISGVHTV	9
35	ARLKEVLEY	9
36	LRFPGQLNA	9
37	AAFLKAIGY	9
38	STSDIITRI	9
39	SRFGKYFEI	9
40	SRAPVFLQF	9
41	EVIDFSHGL	9
42	QGFPNRVVF	9
43	ARTPVTSTY	9
44	EVFQGVEKL	9
45	SAFATPFLV	9
46	AAFPGASLY	9
47	EVAPSFGTL	9
48	ARLDLERKV	9
49	YRLESTLNY	9
50	SRNPQKTTL	9
51	RRVEKHWRL	9
52	QRKKAYADF	9
53	IRNDEELNK	9
54	EAARVAEQL	9
55	GRIPGIYGR	9
56	GRIGQAIAR	9
57	AAYYHPSYL	9
58	SISDVIAQV	9
59	IRAAPPPLF	9
60	RRTSINVVR	9
61	GRILSQVSY	9
62	ETSSVVRKI	9
63	ESSPFVERL	9
64	ETYPDPVRV	9
65	SSFPTVVIY	9
66	SRIGKLLGF	9
67	HSAPFSWET	9
68	HTINGHNAEV	10
69	ALIEFIRSEY	10
70	SRLSIPTYGL	10
71	GRVLFPATGY	10
72	DVYSGTPTKV	10
73	SVSPVVRVAV	10
74	SRLPSLGAGF	10
75	KRNPGVKEGY	10
76	YAFPKAVSVF	10
77	GRAFLKRKEY	10
78	FRFGESTTGF	10
79	GRFAPQFSGY	10
80	HIQKEDVPSER	11
81	KRYEEKTQKQL	11
82	GRYGAISGFGL	11
83	ARFSPDGQYLV	11
84	RRMGPPVGGHR	11
85	RRKDAKSVKIK	11
86	GRTFPASGGGY	11
87	GERGAKGDPGAP	12
88	RPKHPIKHQGLPQ	13
89	GVEGPPGPSGVPG	13
90	QPAPAGVPALASQ	13
91	GRPQGPPQQGGHQQ	14
92	TTGPSDEGSGTTGLS	15
93	GGGGGLGSGGSIRSS	15
94	SGGGGGGGLGSGGSIR	16
95	YQEPVLGPVRGPFPIIV	17
96	SRSGGGGGGGLGSGGSIR	18
97	VAPSALQLSPAAAAAAAH	18
98	RSGGGGGGGLGSGGSIRSS	19
99	SRSGGGGGGGLGSGGSIRSS	20
100	SRSGGGGGGGLGSGGSIRSSY	21
101	RPKHPIKHQGLPQEVLNENLLRF	23
102	GDAGAPGAPGGKGDAGAPGERGPPGLAGA	29

## Sheet: NetMHC4
pos	HLA	peptide	Core Of	fset	I_pos	I_len	D_pos	D_len	iCore	Identity 1-lo	g50k(aff)	Affinity(nM)	%Rank	Bi	ndLevel
------	------------	--------------	--------------	-----	-------	-------	-------	-------	----
0	HLA-A6802	ETADVIAKV	ETADVIAKV	0	0	0	0	0	ETADVIAKV	PEPLIST	0.949	1.74	0.01	<=	SB
0	HLA-A6802	ETFPANIQV	ETFPANIQV	0	0	0	0	0	ETFPANIQV	PEPLIST	0.933	2.05	0.01	<=	SB
0	HLA-A6802	EIAAVIETV	EIAAVIETV	0	0	0	0	0	EIAAVIETV	PEPLIST	0.909	2.67	0.01	<=	SB
0	HLA-A6802	EVIDFSHGL	EVIDFSHGL	0	0	0	0	0	EVIDFSHGL	PEPLIST	0.908	2.71	0.01	<=	SB
0	HLA-A6802	EVISKLYAV	EVISKLYAV	0	0	0	0	0	EVISKLYAV	PEPLIST	0.887	3.39	0.02	<=	SB
0	HLA-A6802	SAAEIYNEV	SAAEIYNEV	0	0	0	0	0	SAAEIYNEV	PEPLIST	0.881	3.61	0.03	<=	SB
0	HLA-A6802	ETYPDPVRV	ETYPDPVRV	0	0	0	0	0	ETYPDPVRV	PEPLIST	0.88	3.66	0.03	<=	SB
0	HLA-A6802	EVAPSFGTL	EVAPSFGTL	0	0	0	0	0	EVAPSFGTL	PEPLIST	0.858	4.65	0.04	<=	SB
0	HLA-A6802	STSDIITRI	STSDIITRI	0	0	0	0	0	STSDIITRI	PEPLIST	0.857	4.72	0.04	<=	SB
0	HLA-A6802	FASGLIHRV	FASGLIHRV	0	0	0	0	0	FASGLIHRV	PEPLIST	0.829	6.35	0.07	<=	SB
0	HLA-A6802	FVNDIFERI	FVNDIFERI	0	0	0	0	0	FVNDIFERI	PEPLIST	0.826	6.61	0.07	<=	SB
0	HLA-A6802	NASPVISSV	NASPVISSV	0	0	0	0	0	NASPVISSV	PEPLIST	0.811	7.72	0.1	<=	SB
0	HLA-A6802	SISDVIAQV	SISDVIAQV	0	0	0	0	0	SISDVIAQV	PEPLIST	0.787	10.05	0.15	<=	SB
0	HLA-A6802	SAFATPFLV	SAFATPFLV	0	0	0	0	0	SAFATPFLV	PEPLIST	0.779	10.95	0.17	<=	SB
0	HLA-A6802	ESSPFVERL	ESSPFVERL	0	0	0	0	0	ESSPFVERL	PEPLIST	0.774	11.52	0.17	<=	SB
0	HLA-A6802	SVSPVVRVAV	SVSPVRVAV	0	0	0	4	1	SVSPVVRVAV	PEPLIST	0.753	14.42	0.25	<=	SB
0	HLA-A6802	HTINGHNAEV	HTIGHNAEV	0	0	0	3	1	HTINGHNAEV	PEPLIST	0.75	14.98	0.25	<=	SB
0	HLA-A6802	EAARVAEQL	EAARVAEQL	0	0	0	0	0	EAARVAEQL	PEPLIST	0.747	15.38	0.25	<=	SB
0	HLA-A6802	MTPEIIQKL	MTPEIIQKL	0	0	0	0	0	MTPEIIQKL	PEPLIST	0.742	16.34	0.25	<=	SB
0	HLA-A6802	YAFPKAVSV	YAFPKAVSV	0	0	0	0	0	YAFPKAVSV	PEPLIST	0.738	17.04	0.25	<=	SB
0	HLA-A6802	DVSNVIEKV	DVSNVIEKV	0	0	0	0	0	DVSNVIEKV	PEPLIST	0.728	19	0.3	<=	SB
0	HLA-A6802	ETSSVVRKI	ETSSVVRKI	0	0	0	0	0	ETSSVVRKI	PEPLIST	0.719	20.82	0.3	<=	SB
0	HLA-A6802	HSAPFSWET	HSAPFSWET	0	0	0	0	0	HSAPFSWET	PEPLIST	0.69	28.74	0.4	<=	SB
0	HLA-A6802	YSFGHPSSV	YSFGHPSSV	0	0	0	0	0	YSFGHPSSV	PEPLIST	0.687	29.65	0.4	<=	SB
0	HLA-A6802	TASPVIKAV	TASPVIKAV	0	0	0	0	0	TASPVIKAV	PEPLIST	0.679	32.4	0.5	<=	SB
0	HLA-A6802	FTSSRHTVV	FTSSRHTVV	0	0	0	0	0	FTSSRHTVV	PEPLIST	0.632	53.6	0.7	<=	WB
0	HLA-A6802	EVFQGVEKL	EVFQGVEKL	0	0	0	0	0	EVFQGVEKL	PEPLIST	0.606	71.12	0.8	<=	WB
0	HLA-A6802	DAYDGKDYI	DAYDGKDYI	0	0	0	0	0	DAYDGKDYI	PEPLIST	0.539	146.22	1.2	<=	WB
0	HLA-A6802	LAAPVISVL	LAAPVISVL	0	0	0	0	0	LAAPVISVL	PEPLIST	0.496	234.03	1.5	<=	WB
0	HLA-A6802	DVYSGTPTKV	DVYSGTTKV	0	0	0	6	1	DVYSGTPTKV	PEPLIST	0.433	460.28	2.5
pos	HLA	peptide	Core Of	fset	I_pos	I_len	D_pos	D_len	iCore	Identity 1-lo	g50k(aff)	Affinity(nM)	%Rank	Bi	ndLevel
------	------------	--------------	--------------	-----	-------	-------	-------	-------	----
0	HLA-B1503	GQRKPATSY	GQRKPATSY	0	0	0	0	0	GQRKPATSY	PEPLIST	0.846	5.29	0.04	<=	SB
0	HLA-B1503	KRYKSIVKY	KRYKSIVKY	0	0	0	0	0	KRYKSIVKY	PEPLIST	0.825	6.68	0.07	<=	SB
0	HLA-B1503	AAFAYTVKY	AAFAYTVKY	0	0	0	0	0	AAFAYTVKY	PEPLIST	0.806	8.13	0.1	<=	SB
0	HLA-B1503	SSFPTVVIY	SSFPTVVIY	0	0	0	0	0	SSFPTVVIY	PEPLIST	0.794	9.3	0.12	<=	SB
0	HLA-B1503	KAITFVTQY	KAITFVTQY	0	0	0	0	0	KAITFVTQY	PEPLIST	0.741	16.47	0.25	<=	SB
0	HLA-B1503	AAYYHPSYL	AAYYHPSYL	0	0	0	0	0	AAYYHPSYL	PEPLIST	0.731	18.44	0.3	<=	SB
0	HLA-B1503	SAYGSVKAY	SAYGSVKAY	0	0	0	0	0	SAYGSVKAY	PEPLIST	0.725	19.55	0.3	<=	SB
0	HLA-B1503	YRLESTLNY	YRLESTLNY	0	0	0	0	0	YRLESTLNY	PEPLIST	0.718	21.24	0.4	<=	SB
0	HLA-B1503	AAFPGASLY	AAFPGASLY	0	0	0	0	0	AAFPGASLY	PEPLIST	0.709	23.26	0.4	<=	SB
0	HLA-B1503	QGFPNRVVF	QGFPNRVVF	0	0	0	0	0	QGFPNRVVF	PEPLIST	0.699	26.04	0.4	<=	SB
0	HLA-B1503	SALEHVVEF	SALEHVVEF	0	0	0	0	0	SALEHVVEF	PEPLIST	0.695	27.09	0.4	<=	SB
0	HLA-B1503	YSFGHPSSV	YSFGHPSSV	0	0	0	0	0	YSFGHPSSV	PEPLIST	0.608	69.78	0.8	<=	WB
0	HLA-B1503	SRAPVFLQF	SRAPVFLQF	0	0	0	0	0	SRAPVFLQF	PEPLIST	0.59	84.26	0.9	<=	WB
0	HLA-B1503	ARTPVTSTY	ARTPVTSTY	0	0	0	0	0	ARTPVTSTY	PEPLIST	0.581	93.45	1	<=	WB
0	HLA-B1503	IRAAPPPLF	IRAAPPPLF	0	0	0	0	0	IRAAPPPLF	PEPLIST	0.572	103.08	1	<=	WB
0	HLA-B1503	YAFPKAVSV	YAFPKAVSV	0	0	0	0	0	YAFPKAVSV	PEPLIST	0.567	107.86	1.1	<=	WB
0	HLA-B1503	YAFPKAVSVF	YAFKAVSVF	0	0	0	3	1	YAFPKAVSVF	PEPLIST	0.555	123.68	1.2	<=	WB
0	HLA-B1503	QRKKAYADF	QRKKAYADF	0	0	0	0	0	QRKKAYADF	PEPLIST	0.554	124.69	1.2	<=	WB
0	HLA-B1503	AAFLKAIGY	AAFLKAIGY	0	0	0	0	0	AAFLKAIGY	PEPLIST	0.548	132.34	1.2	<=	WB
0	HLA-B1503	ARLKEVLEY	ARLKEVLEY	0	0	0	0	0	ARLKEVLEY	PEPLIST	0.541	142.83	1.3	<=	WB
0	HLA-B1503	SRNAQTFGF	SRNAQTFGF	0	0	0	0	0	SRNAQTFGF	PEPLIST	0.485	262.38	1.7	<=	WB
0	HLA-B1503	GRILSQVSY	GRILSQVSY	0	0	0	0	0	GRILSQVSY	PEPLIST	0.484	266.54	1.8	<=	WB
0	HLA-B1503	SAAEEVKTY	SAAEEVKTY	0	0	0	0	0	SAAEEVKTY	PEPLIST	0.468	314.9	1.9	<=	WB
0	HLA-B1503	SRTPVLMNF	SRTPVLMNF	0	0	0	0	0	SRTPVLMNF	PEPLIST	0.468	315.88	1.9	<=	WB
0	HLA-B1503	FTSSRHTVV	FTSSRHTVV	0	0	0	0	0	FTSSRHTVV	PEPLIST	0.412	579.7	3
0	HLA-B1503	GRFLEIGKF	GRFLEIGKF	0	0	0	0	0	GRFLEIGKF	PEPLIST	0.388	748.65	3
0	HLA-B1503	SAVDFIRTL	SAVDFIRTL	0	0	0	0	0	SAVDFIRTL	PEPLIST	0.377	848.96	3.5
0	HLA-B1503	KAISGVHTV	KAISGVHTV	0	0	0	0	0	KAISGVHTV	PEPLIST	0.371	902.91	3.5
0	HLA-B1503	LAAPVISVL	LAAPVISVL	0	0	0	0	0	LAAPVISVL	PEPLIST	0.363	989.43	3.5
pos	HLA	peptide	Core Of	fset	I_pos	I_len	D_pos	D_len	iCore	Identity 1-lo	g50k(aff)	Affinity(nM)	%Rank	Bi	ndLevel
------	------------	--------------	--------------	-----	-------	-------	-------	-------	----
0	HLA-B2705	SRLSIPTYGL	SRLSITYGL	0	0	0	5	1	SRLSIPTYGL	PEPLIST	0.679	32.07	0.12	<=	SB
0	HLA-B2705	RRVEKHWRL	RRVEKHWRL	0	0	0	0	0	RRVEKHWRL	PEPLIST	0.673	34.47	0.15	<=	SB
0	HLA-B2705	KRYKSIVKY	KRYKSIVKY	0	0	0	0	0	KRYKSIVKY	PEPLIST	0.659	40.13	0.17	<=	SB
0	HLA-B2705	GRYGAISGFGL	GRYGAIFGL	0	0	0	6	2	GRYGAISGFGL	PEPLIST	0.657	40.97	0.17	<=	SB
0	HLA-B2705	GRFAPQFSGY	GRFAPQFGY	0	0	0	7	1	GRFAPQFSGY	PEPLIST	0.656	41.37	0.17	<=	SB
0	HLA-B2705	RRTSINVVR	RRTSINVVR	0	0	0	0	0	RRTSINVVR	PEPLIST	0.625	57.62	0.25	<=	SB
0	HLA-B2705	SRIGKLLGF	SRIGKLLGF	0	0	0	0	0	SRIGKLLGF	PEPLIST	0.621	60.39	0.25	<=	SB
0	HLA-B2705	FRFGESTTGF	FRFGSTTGF	0	0	0	4	1	FRFGESTTGF	PEPLIST	0.619	61.88	0.3	<=	SB
0	HLA-B2705	SRLPSLGAGF	SRLSLGAGF	0	0	0	3	1	SRLPSLGAGF	PEPLIST	0.614	65.07	0.3	<=	SB
0	HLA-B2705	GRVLFPATGY	GRVLFATGY	0	0	0	5	1	GRVLFPATGY	PEPLIST	0.605	72.04	0.3	<=	SB
0	HLA-B2705	GRFLEIGKF	GRFLEIGKF	0	0	0	0	0	GRFLEIGKF	PEPLIST	0.574	100.4	0.4	<=	SB
0	HLA-B2705	GRIGQAIAR	GRIGQAIAR	0	0	0	0	0	GRIGQAIAR	PEPLIST	0.573	101.11	0.5	<=	SB
0	HLA-B2705	GRIGVITNR	GRIGVITNR	0	0	0	0	0	GRIGVITNR	PEPLIST	0.559	118.67	0.5	<=	SB
0	HLA-B2705	KRFEGLTQR	KRFEGLTQR	0	0	0	0	0	KRFEGLTQR	PEPLIST	0.553	125.44	0.5	<=	SB
0	HLA-B2705	RRMGPPVGGHR	RRMGVGGHR	0	0	0	4	2	RRMGPPVGGHR	PEPLIST	0.547	133.8	0.6	<=	WB
0	HLA-B2705	SRNAQTFGF	SRNAQTFGF	0	0	0	0	0	SRNAQTFGF	PEPLIST	0.545	137.6	0.6	<=	WB
0	HLA-B2705	YRLESTLNY	YRLESTLNY	0	0	0	0	0	YRLESTLNY	PEPLIST	0.543	139.89	0.6	<=	WB
0	HLA-B2705	GRYTDVSTR	GRYTDVSTR	0	0	0	0	0	GRYTDVSTR	PEPLIST	0.537	149.61	0.6	<=	WB
0	HLA-B2705	GRIPGIYGR	GRIPGIYGR	0	0	0	0	0	GRIPGIYGR	PEPLIST	0.536	151.6	0.6	<=	WB
0	HLA-B2705	NRFYPPPPK	NRFYPPPPK	0	0	0	0	0	NRFYPPPPK	PEPLIST	0.532	157.54	0.6	<=	WB
0	HLA-B2705	GRILSQVSY	GRILSQVSY	0	0	0	0	0	GRILSQVSY	PEPLIST	0.532	158.92	0.6	<=	WB
0	HLA-B2705	SRFGKYFEI	SRFGKYFEI	0	0	0	0	0	SRFGKYFEI	PEPLIST	0.529	162.82	0.7	<=	WB
0	HLA-B2705	NRIKFVIKR	NRIKFVIKR	0	0	0	0	0	NRIKFVIKR	PEPLIST	0.528	165.39	0.7	<=	WB
0	HLA-B2705	GRAFLKRKEY	GRAFLKRKY	0	0	0	8	1	GRAFLKRKEY	PEPLIST	0.508	205.82	0.8	<=	WB
0	HLA-B2705	SRAPVFLQF	SRAPVFLQF	0	0	0	0	0	SRAPVFLQF	PEPLIST	0.502	219.93	0.8	<=	WB
0	HLA-B2705	IRAAPPPLF	IRAAPPPLF	0	0	0	0	0	IRAAPPPLF	PEPLIST	0.479	280.55	1	<=	WB
0	HLA-B2705	ARLKEVLEY	ARLKEVLEY	0	0	0	0	0	ARLKEVLEY	PEPLIST	0.424	510.51	1.4	<=	WB
0	HLA-B2705	ARLDLERKV	ARLDLERKV	0	0	0	0	0	ARLDLERKV	PEPLIST	0.401	652.38	1.7	<=	WB
0	HLA-B2705	KRNPGVKEGY	KRNGVKEGY	0	0	0	3	1	KRNPGVKEGY	PEPLIST	0.394	705.17	1.7	<=	WB
0	HLA-B2705	ARTPVTSTY	ARTPVTSTY	0	0	0	0	0	ARTPVTSTY	PEPLIST	0.375	863.78	2	<=	WB
0	HLA-B2705	KRYEEKTQKQL	KRYETQKQL	0	0	0	4	2	KRYEEKTQKQL	PEPLIST	0.367	945.52	2.5
0 HLA-B2705 KRYEEKTQKQL KRYETQKQL 0 0 0 4 2 KRYEEKTQKQL PEPLIST 0.367 945.52 2.50
