# Supplementary material for: Intrinsic Folding Properties of the HLA-B27 Heavy Chain Revealed by Single Chain Trimer Versions of Peptide-Loaded Class I Major Histocompatibility Complex Molecules
Source: Front Immunol. 2022 Jul 25;13:902135. doi: 10.3389/fimmu.2022.902135 (PMC9359109; doi:10.3389/fimmu.2022.902135)
Supplement: Supplementary file 4 [file Table_3.xls]

## Sheet: peptide
Peptide	-10lgP	Mass	Length	ppm	m/z	RT	Area Sample 1	Fraction	Scan	Source File	#Feature	#Feature Sample 1	Accession	PTM	AScore	Found By
ALIEFIRSEY	43.15	1239.65	10	7.5	620.835	30.09	2870	1	5482	Pankaj JA7 all.mzML	1	1	P26639|SYTC_HUMAN			PEAKS DB
DTFDKNYKA	41.12	1100.51	9	6.5	551.266	13.89	800	1	3498	Pankaj JA7 all.mzML	1	1	Q9BZG1|RAB34_HUMAN			PEAKS DB
SAAEEVKTY	40.73	996.476	9	3	499.246	14.38	819	1	3556	Pankaj JA7 all.mzML	1	1	Q5JRA6|TGO1_HUMAN			PEAKS DB
YGVTFPIFH	40.13	1079.54	9	12.8	540.785	31.75	391	1	5620	Pankaj JA7 all.mzML	1	1	Q8TED1|GPX8_HUMAN			PEAKS DB
SVSPVVRVAV	39.31	1011.61	10	2.4	506.811	22.6	3850	1	4680	Pankaj JA7 all.mzML	1	1	P13639|EF2_HUMAN			PEAKS DB
IGAARTKTY	39.11	979.545	9	4.5	490.781	11.16	64.2	1	3179	Pankaj JA7 all.mzML	1	1	Q9Y3B1|PLD3B_HUMAN			PEAKS DB
FAIDPHLLLSV	39.06	1223.69	11	9.9	612.857	37.38	105	1	6353	Pankaj JA7 all.mzML	1	1	Q29RF7|PDS5A_HUMAN			PEAKS DB
ETIGTGGFAKV	38.95	1078.57	11	0.3	540.289	21.67	608	1	4577	Pankaj JA7 all.mzML	1	1	Q14680|MELK_HUMAN			PEAKS DB
DVATITKTVV	38.2	1045.6	10	-0.2	523.807	24.15	70.6	1	4905	Pankaj JA7 all.mzML	1	1	P57740|NU107_HUMAN			PEAKS DB
AAFHEEFVV	37.89	1047.5	9	2.1	524.758	25.31	1450	1	5056	Pankaj JA7 all.mzML	1	1	P51114|FXR1_HUMAN			PEAKS DB
SNSDVIRQV	37.81	1016.52	9	3.8	509.27	16.69	3210	1	3941	Pankaj JA7 all.mzML	1	1	Q9Y5K5|UCHL5_HUMAN			PEAKS DB
TTFPRPVTV	37.55	1016.57	9	1.2	509.289	22.29	57800	1	4673	Pankaj JA7 all.mzML	1	1	Q15233|NONO_HUMAN			PEAKS DB
TTVEIFNKL	37.42	1063.59	9	3.3	532.803	26.69	2070	1	5181	Pankaj JA7 all.mzML	1	1	Q96QK1|VPS35_HUMAN			PEAKS DB
HAIKSVKIY	37.17	1057.63	9	3.8	529.822	13.58	448	1	3472	Pankaj JA7 all.mzML	1	1	P53618|COPB_HUMAN			PEAKS DB
DTFFRPLNV	37.09	1107.57	9	7.9	554.796	30.49	731	1	5512	Pankaj JA7 all.mzML	1	1	Q13444|ADA15_HUMAN			PEAKS DB
AVYEHPSIL	37.08	1027.53	9	3.8	514.775	22.47	395	1	4675	Pankaj JA7 all.mzML	1	1	P43251|BTD_HUMAN			PEAKS DB
GQYPTQPTY	37.07	1053.48	9	5.3	527.747	20.56	9400	1	4420	Pankaj JA7 all.mzML	1	1	Q15038|DAZP2_HUMAN			PEAKS DB
FTFGSKVTY	37.03	1048.52	9	4.5	525.27	23.89	191	1	4870	Pankaj JA7 all.mzML	1	1	Q4LDE5|SVEP1_HUMAN			PEAKS DB
AAYQSVRIL	37.02	1019.58	9	6.5	510.797	22.82	285	1	4717	Pankaj JA7 all.mzML	1	1	Q9HAT2|SIAE_HUMAN			PEAKS DB
QTYGYEHIL	36.72	1122.53	9	11.7	562.279	23.66	545	1	4837	Pankaj JA7 all.mzML	1	1	Q96AX1|VP33A_HUMAN			PEAKS DB
NTATIFHEL	36.72	1044.52	9	5.2	523.271	25	5510	1	5004	Pankaj JA7 all.mzML	1	1	Q9UHD2|TBK1_HUMAN			PEAKS DB
YAFPKAVSVF	36.55	1127.6	10	3.6	564.808	29.6	1500	1	5444	Pankaj JA7 all.mzML	1	1	O15427|MOT4_HUMAN			PEAKS DB
AAYYHPSYL	36.47	1083.5	9	5	542.76	21.94	1250	1	4603	Pankaj JA7 all.mzML	1	1	Q14687|GSE1_HUMAN			PEAKS DB
AQGPTPRYF	36.36	1035.51	9	3.7	518.765	19.5	38200	1	4264	Pankaj JA7 all.mzML	1	1	O60427|FADS1_HUMAN			PEAKS DB
VTTDIQVKV	36.33	1001.58	9	1.1	501.794	21.36	562	1	4542	Pankaj JA7 all.mzML	1	1	O00267|SPT5H_HUMAN			PEAKS DB
LANGEVRIY	36.3	1033.56	9	8	517.788	20.6	241	1	4437	Pankaj JA7 all.mzML	1	1	Q8NFJ9|BBS1_HUMAN			PEAKS DB
YAYDGKDYIAL	36.3	1290.61	11	3.9	646.315	26.82	464	1	5194	Pankaj JA7 all.mzML	1	1	P30486|1B48_HUMAN:Q04826|1B40_HUMAN:Q31610|1B81_HUMAN:P30447|1A23_HUMAN			PEAKS DB
YAYDGKDYLAL	36.3	1290.61	11	3.9	646.315	26.82	464	1	5194	Pankaj JA7 all.mzML	1	1				PEAKS DB
EIYSESHRV	36.15	1118.54	9	1.8	560.274	13.17	269	1	3434	Pankaj JA7 all.mzML	1	1	Q96I51|RCC1L_HUMAN			PEAKS DB
NTVDFFNQI	35.93	1096.52	9	5.7	549.268	34.41	2760	1	6037	Pankaj JA7 all.mzML	1	1	Q9H8S9|MOB1A_HUMAN:Q7L9L4|MOB1B_HUMAN			PEAKS DB
FTSSRHTVV	35.86	1032.54	9	-0.4	517.273	12.29	2220	1	3332	Pankaj JA7 all.mzML	1	1	Q9NZ01|TECR_HUMAN			PEAKS DB
AAFPGASLY	35.67	895.444	9	1.2	448.728	29.6	1630	1	5438	Pankaj JA7 all.mzML	1	1	Q15038|DAZP2_HUMAN			PEAKS DB
DLSSVISKI	35.58	960.549	9	-0.4	481.28	31.12	160	1	5567	Pankaj JA7 all.mzML	1	1	Q6PL18|ATAD2_HUMAN			PEAKS DB
SAFATPFLV	35.43	951.506	9	4.4	476.761	36.98	9300	1	6297	Pankaj JA7 all.mzML	1	1	P15954|COX7C_HUMAN			PEAKS DB
FVNDIFERI	35.38	1151.6	9	5.9	576.808	30.81	18700	1	5553	Pankaj JA7 all.mzML	1	1	O60814|H2B1K_HUMAN:P06899|H2B1J_HUMAN:Q8N257|H2B3B_HUMAN:Q16778|H2B2E_HUMAN:Q93079|H2B1H_HUMAN:P23527|H2B1O_HUMAN:Q99879|H2B1M_HUMAN:P33778|H2B1B_HUMAN:Q99880|H2B1L_HUMAN:P58876|H2B1D_HUMAN:Q5QNW6|H2B2F_HUMAN:Q99877|H2B1N_HUMAN:P57053|H2BFS_HUMAN:P62807|H2B1C_HUMAN			PEAKS DB
SQYQGVVVY	35.28	1041.51	9	6.3	521.766	25.44	3780	1	5063	Pankaj JA7 all.mzML	1	1	Q9Y221|NIP7_HUMAN			PEAKS DB
AAFLKAIGY	35.05	952.538	9	-2.3	477.274	26.6	1450	1	5170	Pankaj JA7 all.mzML	1	1	O75533|SF3B1_HUMAN			PEAKS DB
KASPLTFTV	34.97	962.544	9	3.9	482.28	24.91	3520	1	4985	Pankaj JA7 all.mzML	1	1	P09884|DPOLA_HUMAN			PEAKS DB
ETFPANIQV	34.92	1017.51	9	1.4	509.763	29.69	3950	1	5459	Pankaj JA7 all.mzML	1	1	Q5VYK3|ECM29_HUMAN			PEAKS DB
SQYPFPVTL	34.73	1050.54	9	3.6	526.277	35.25	1250	1	6178	Pankaj JA7 all.mzML	1	1	Q5R372|RBG1L_HUMAN			PEAKS DB
AAFAYTVKY	34.59	1032.53	9	6.8	517.273	23.31	7230	1	4781	Pankaj JA7 all.mzML	1	1	Q8N2K1|UB2J2_HUMAN			PEAKS DB
FASGLIHRV	34.36	998.566	9	1.7	500.29	18.16	18700	1	4091	Pankaj JA7 all.mzML	1	1	Q8N6L1|KTAP2_HUMAN			PEAKS DB
HKYSGKEGDKF	34.26	1294.63	11	0.5	432.55	10.18	158	1	2988	Pankaj JA7 all.mzML	1	1	P26447|S10A4_HUMAN			PEAKS DB
YAIDNPLHY	34.25	1104.52	9	8	553.272	25.58	206	1	5076	Pankaj JA7 all.mzML	1	1	A5YKK6|CNOT1_HUMAN			PEAKS DB
SAAEIYNEV	34.21	994.461	9	4.7	498.239	24.15	1620	1	4899	Pankaj JA7 all.mzML	1	1	Q9BVG8|KIFC3_HUMAN			PEAKS DB
AAYPEIVAV	34.14	931.501	9	-1	466.756	30.14	441	1	5494	Pankaj JA7 all.mzML	1	1	Q17RS7|GEN_HUMAN			PEAKS DB
NTTDIFQTV	34.08	1037.5	9	3.1	519.759	29.87	21800	1	5473	Pankaj JA7 all.mzML	1	1	P37802|TAGL2_HUMAN			PEAKS DB
MTPEIIQKL	34.07	1071.6	9	4.4	536.808	25.8	1660	1	5095	Pankaj JA7 all.mzML	1	1	Q9UMS4|PRP19_HUMAN			PEAKS DB
KAITFVTQY	33.96	1069.58	9	3.6	535.798	23.22	201	1	4787	Pankaj JA7 all.mzML	1	1	Q9H0S4|DDX47_HUMAN			PEAKS DB
SLAPIIVYV	33.87	973.585	9	5.9	487.801	37.47	77.8	1	6361	Pankaj JA7 all.mzML	1	1	Q08289|CACB2_HUMAN			PEAKS DB
GQRKPATSY	33.81	1006.52	9	4.1	504.268	10.32	489	1	2995	Pankaj JA7 all.mzML	1	1	P46779|RL28_HUMAN			PEAKS DB
AAYGYGIRY	33.41	1032.5	9	1.6	517.258	21.49	2050	1	4554	Pankaj JA7 all.mzML	1	1	P11217|PYGM_HUMAN:P11216|PYGB_HUMAN:P06737|PYGL_HUMAN			PEAKS DB
EAARVAEQL	33.39	985.519	9	2.3	493.767	16.64	1790	1	3933	Pankaj JA7 all.mzML	1	1	P30486|1B48_HUMAN:Q04826|1B40_HUMAN:Q31610|1B81_HUMAN:P30447|1A23_HUMAN:P30485|1B47_HUMAN:P03989|1B27_HUMAN:P10314|1A32_HUMAN:P30512|1A29_HUMAN:P30459|1A74_HUMAN:P16189|1A31_HUMAN:P16190|1A33_HUMAN			PEAKS DB
GQKPGGSDF	33.36	891.409	9	1.7	446.711	12.51	1410	1	3358	Pankaj JA7 all.mzML	1	1	P56211|ARP19_HUMAN:O43768|ENSA_HUMAN			PEAKS DB
SVITQVFHV	33.31	1028.57	9	4.8	515.291	29.46	585	1	5432	Pankaj JA7 all.mzML	1	1	Q00341|VIGLN_HUMAN			PEAKS DB
LAAPVISVL	33.05	881.559	9	2.8	441.787	35.07	2590	1	6168	Pankaj JA7 all.mzML	1	1	O60337|MARH6_HUMAN			PEAKS DB
FIIDDKGILRQI	33	1429.83	12	-3.4	477.614	29.15	413	1	5402	Pankaj JA7 all.mzML	1	1	Q06830|PRDX1_HUMAN:Q13162|PRDX4_HUMAN			PEAKS DB
SVIDIINGEA	32.97	1029.53	10	3.8	515.775	31.7	322	1	5619	Pankaj JA7 all.mzML	1	1	Q7L5N1|CSN6_HUMAN			PEAKS DB
EVYGSLPAFL	32.93	1094.56	10	7.7	548.292	37.66	1460	1	6367	Pankaj JA7 all.mzML	1	1	Q01650|LAT1_HUMAN			PEAKS DB
ETLFPSKIGV	32.59	1089.61	10	3.4	545.811	27.54	373	1	5258	Pankaj JA7 all.mzML	1	1	Q9H8S9|MOB1A_HUMAN:Q7L9L4|MOB1B_HUMAN			PEAKS DB
ETYPDPVRV	32.32	1074.53	9	4.1	538.275	21.62	11800	1	4588	Pankaj JA7 all.mzML	1	1	P49588|SYAC_HUMAN			PEAKS DB
FATPFLVVR	32.17	1048.61	9	3.3	525.311	29.69	4330	1	5463	Pankaj JA7 all.mzML	1	1	P15954|COX7C_HUMAN			PEAKS DB
FASHVSPEV	31.94	971.471	9	5.9	486.744	17.85	3430	1	4063	Pankaj JA7 all.mzML	1	1	Q9NP61|ARFG3_HUMAN			PEAKS DB
QGFPNRVVF	31.49	1062.56	9	5.2	532.289	25.27	3180	1	5034	Pankaj JA7 all.mzML	1	1	P35579|MYH9_HUMAN			PEAKS DB
KTASINQNV	31.21	973.519	9	4.4	487.768	12.95	128	1	3409	Pankaj JA7 all.mzML	1	1	Q8NI77|KI18A_HUMAN			PEAKS DB
SAIDRIFTL	31.16	1034.58	9	9.6	518.299	31.48	1020	1	5598	Pankaj JA7 all.mzML	1	1	Q86TU7|SETD3_HUMAN			PEAKS DB
AAFDGGFTV	31.16	883.408	9	3.2	442.711	30.27	1540	1	5498	Pankaj JA7 all.mzML	1	1	Q86WA8|LONP2_HUMAN			PEAKS DB
EVAGILEPVGL	31.15	1095.62	11	5.9	548.818	35.99	749	1	6238	Pankaj JA7 all.mzML	1	1	O95229|ZWINT_HUMAN			PEAKS DB
EAAEVILRV	31.12	998.576	9	2.5	500.295	25.09	8980	1	5017	Pankaj JA7 all.mzML	1	1	P78371|TCPB_HUMAN			PEAKS DB
EVISKLYAV	31.04	1020.59	9	3.1	511.3	24.29	22300	1	4904	Pankaj JA7 all.mzML	1	1	P50990|TCPQ_HUMAN			PEAKS DB
AAFRIVVM	30.94	905.516	8	3.5	453.765	27.36	95.7	1	5243	Pankaj JA7 all.mzML	1	1	Q8WUI4|HDAC7_HUMAN			PEAKS DB
HVGDIIKEV	30.88	1008.56	9	-0.1	505.286	19.8	759	1	4306	Pankaj JA7 all.mzML	1	1	Q9NZW5|MPP6_HUMAN:Q14168|MPP2_HUMAN			PEAKS DB
ETSSVVRKI	30.75	1017.58	9	3.9	509.799	13.17	327	1	3433	Pankaj JA7 all.mzML	1	1	Q5SRE5|NU188_HUMAN			PEAKS DB
EIAAVIETV	30.67	943.523	9	4	472.769	30.14	3050	1	5491	Pankaj JA7 all.mzML	1	1	Q7Z4G1|COMD6_HUMAN			PEAKS DB
TVADHIQKV	30.52	1009.56	9	-0.9	505.783	13.8	66.7	1	3496	Pankaj JA7 all.mzML	1	1	Q9Y678|COPG1_HUMAN			PEAKS DB
ESSPFVERL	30.52	1062.53	9	5.3	532.276	23.53	7190	1	4811	Pankaj JA7 all.mzML	1	1	P14625|ENPL_HUMAN			PEAKS DB
GRIGVITNR	30.47	984.583	9	-0.6	493.297	13.44	186	1	3459	Pankaj JA7 all.mzML	1	1	P62701|RS4X_HUMAN			PEAKS DB
EIVDFAKQV	30.43	1047.56	9	5.4	524.789	24.91	285	1	4995	Pankaj JA7 all.mzML	1	1	P55055|NR1H2_HUMAN			PEAKS DB
ETQNVVTKV	30.1	1016.55	9	-1	509.281	15.31	913	1	3688	Pankaj JA7 all.mzML	1	1	Q96MW1|CCD43_HUMAN			PEAKS DB
IGVEHVVVY	30.08	1013.55	9	4.3	507.785	23.31	8940	1	4786	Pankaj JA7 all.mzML	1	1	P49411|EFTU_HUMAN			PEAKS DB
ETADVIAKV	30.04	944.518	9	2.2	473.266	19.89	7230	1	4313	Pankaj JA7 all.mzML	1	1	O43617|TPPC3_HUMAN			PEAKS DB

## Sheet: Length sorted
1	AAFRIVVM	8
2	DTFDKNYKA	9
3	SAAEEVKTY	9
4	YGVTFPIFH	9
5	IGAARTKTY	9
6	AAFHEEFVV	9
7	SNSDVIRQV	9
8	TTFPRPVTV	9
9	TTVEIFNKL	9
10	HAIKSVKIY	9
11	DTFFRPLNV	9
12	AVYEHPSIL	9
13	GQYPTQPTY	9
14	FTFGSKVTY	9
15	AAYQSVRIL	9
16	QTYGYEHIL	9
17	NTATIFHEL	9
18	AAYYHPSYL	9
19	AQGPTPRYF	9
20	VTTDIQVKV	9
21	LANGEVRIY	9
22	EIYSESHRV	9
23	NTVDFFNQI	9
24	FTSSRHTVV	9
25	AAFPGASLY	9
26	DLSSVISKI	9
27	SAFATPFLV	9
28	FVNDIFERI	9
29	SQYQGVVVY	9
30	AAFLKAIGY	9
31	KASPLTFTV	9
32	ETFPANIQV	9
33	SQYPFPVTL	9
34	AAFAYTVKY	9
35	FASGLIHRV	9
36	YAIDNPLHY	9
37	SAAEIYNEV	9
38	AAYPEIVAV	9
39	NTTDIFQTV	9
40	MTPEIIQKL	9
41	KAITFVTQY	9
42	SLAPIIVYV	9
43	GQRKPATSY	9
44	AAYGYGIRY	9
45	EAARVAEQL	9
46	GQKPGGSDF	9
47	SVITQVFHV	9
48	LAAPVISVL	9
49	ETYPDPVRV	9
50	FATPFLVVR	9
51	FASHVSPEV	9
52	QGFPNRVVF	9
53	KTASINQNV	9
54	SAIDRIFTL	9
55	AAFDGGFTV	9
56	EAAEVILRV	9
57	EVISKLYAV	9
58	HVGDIIKEV	9
59	ETSSVVRKI	9
60	EIAAVIETV	9
61	TVADHIQKV	9
62	ESSPFVERL	9
63	GRIGVITNR	9
64	EIVDFAKQV	9
65	ETQNVVTKV	9
66	IGVEHVVVY	9
67	ETADVIAKV	9
68	ALIEFIRSEY	10
69	SVSPVVRVAV	10
70	DVATITKTVV	10
71	YAFPKAVSVF	10
72	SVIDIINGEA	10
73	EVYGSLPAFL	10
74	ETLFPSKIGV	10
75	FAIDPHLLLSV	11
76	ETIGTGGFAKV	11
77	YAYDGKDYIAL	11
78	YAYDGKDYLAL	11
79	HKYSGKEGDKF	11
80	EVAGILEPVGL	11
81	FIIDDKGILRQI	12

## Sheet: NetMHC4
pos	HLA	peptide	Core Offset		I_pos	I_len	D_pos	D_len	iCore	Identity 1-lo	g50k(aff)	Affinity(nM)	%Rank	Bi	ndLevel
------	------------	--------------	------------------	-	-------	-------	-------	-------	----
0	HLA-A6802	ETADVIAKV	ETADVIAKV	0	0	0	0	0	ETADVIAKV	PEPLIST	0.949	1.74	0.01	<=	SB
0	HLA-A6802	ETFPANIQV	ETFPANIQV	0	0	0	0	0	ETFPANIQV	PEPLIST	0.933	2.05	0.01	<=	SB
0	HLA-A6802	EIAAVIETV	EIAAVIETV	0	0	0	0	0	EIAAVIETV	PEPLIST	0.909	2.67	0.01	<=	SB
0	HLA-A6802	NTATIFHEL	NTATIFHEL	0	0	0	0	0	NTATIFHEL	PEPLIST	0.906	2.76	0.01	<=	SB
0	HLA-A6802	ETLFPSKIGV	ETFPSKIGV	0	0	0	2	1	ETLFPSKIGV	PEPLIST	0.895	3.1	0.01	<=	SB
0	HLA-A6802	EVISKLYAV	EVISKLYAV	0	0	0	0	0	EVISKLYAV	PEPLIST	0.887	3.39	0.02	<=	SB
0	HLA-A6802	SAAEIYNEV	SAAEIYNEV	0	0	0	0	0	SAAEIYNEV	PEPLIST	0.881	3.61	0.03	<=	SB
0	HLA-A6802	ETYPDPVRV	ETYPDPVRV	0	0	0	0	0	ETYPDPVRV	PEPLIST	0.88	3.66	0.03	<=	SB
0	HLA-A6802	TTFPRPVTV	TTFPRPVTV	0	0	0	0	0	TTFPRPVTV	PEPLIST	0.871	4.05	0.03	<=	SB
0	HLA-A6802	EAAEVILRV	EAAEVILRV	0	0	0	0	0	EAAEVILRV	PEPLIST	0.867	4.2	0.03	<=	SB
0	HLA-A6802	NTTDIFQTV	NTTDIFQTV	0	0	0	0	0	NTTDIFQTV	PEPLIST	0.861	4.49	0.04	<=	SB
0	HLA-A6802	NTVDFFNQI	NTVDFFNQI	0	0	0	0	0	NTVDFFNQI	PEPLIST	0.857	4.68	0.04	<=	SB
0	HLA-A6802	SLAPIIVYV	SLAPIIVYV	0	0	0	0	0	SLAPIIVYV	PEPLIST	0.856	4.76	0.04	<=	SB
0	HLA-A6802	TTVEIFNKL	TTVEIFNKL	0	0	0	0	0	TTVEIFNKL	PEPLIST	0.833	6.1	0.06	<=	SB
0	HLA-A6802	FASGLIHRV	FASGLIHRV	0	0	0	0	0	FASGLIHRV	PEPLIST	0.829	6.35	0.07	<=	SB
0	HLA-A6802	FVNDIFERI	FVNDIFERI	0	0	0	0	0	FVNDIFERI	PEPLIST	0.826	6.61	0.07	<=	SB
0	HLA-A6802	SVITQVFHV	SVITQVFHV	0	0	0	0	0	SVITQVFHV	PEPLIST	0.812	7.63	0.09	<=	SB
0	HLA-A6802	ETQNVVTKV	ETQNVVTKV	0	0	0	0	0	ETQNVVTKV	PEPLIST	0.781	10.64	0.15	<=	SB
0	HLA-A6802	SAFATPFLV	SAFATPFLV	0	0	0	0	0	SAFATPFLV	PEPLIST	0.779	10.95	0.17	<=	SB
0	HLA-A6802	ESSPFVERL	ESSPFVERL	0	0	0	0	0	ESSPFVERL	PEPLIST	0.774	11.52	0.17	<=	SB
0	HLA-A6802	EVYGSLPAFL	EVYGSLAFL	0	0	0	6	1	EVYGSLPAFL	PEPLIST	0.767	12.41	0.17	<=	SB
0	HLA-A6802	SVSPVVRVAV	SVSPVRVAV	0	0	0	4	1	SVSPVVRVAV	PEPLIST	0.753	14.42	0.25	<=	SB
0	HLA-A6802	EAARVAEQL	EAARVAEQL	0	0	0	0	0	EAARVAEQL	PEPLIST	0.747	15.38	0.25	<=	SB
0	HLA-A6802	MTPEIIQKL	MTPEIIQKL	0	0	0	0	0	MTPEIIQKL	PEPLIST	0.742	16.34	0.25	<=	SB
0	HLA-A6802	DTFFRPLNV	DTFFRPLNV	0	0	0	0	0	DTFFRPLNV	PEPLIST	0.735	17.51	0.3	<=	SB
0	HLA-A6802	FASHVSPEV	FASHVSPEV	0	0	0	0	0	FASHVSPEV	PEPLIST	0.728	18.97	0.3	<=	SB
0	HLA-A6802	ETSSVVRKI	ETSSVVRKI	0	0	0	0	0	ETSSVVRKI	PEPLIST	0.719	20.82	0.3	<=	SB
0	HLA-A6802	EIYSESHRV	EIYSESHRV	0	0	0	0	0	EIYSESHRV	PEPLIST	0.711	22.71	0.4	<=	SB
0	HLA-A6802	VTTDIQVKV	VTTDIQVKV	0	0	0	0	0	VTTDIQVKV	PEPLIST	0.707	23.7	0.4	<=	SB
0	HLA-A6802	TVADHIQKV	TVADHIQKV	0	0	0	0	0	TVADHIQKV	PEPLIST	0.699	25.88	0.4	<=	SB
0	HLA-A6802	DVATITKTVV	DVATITTVV	0	0	0	6	1	DVATITKTVV	PEPLIST	0.691	28.2	0.4	<=	SB
0	HLA-A6802	DTFDKNYKA	DTFDKNYKA	0	0	0	0	0	DTFDKNYKA	PEPLIST	0.688	29.4	0.4	<=	SB
0	HLA-A6802	EVAGILEPVGL	EVAGILEPL	0	0	0	8	2	EVAGILEPVGL	PEPLIST	0.67	35.41	0.5	<=	SB
0	HLA-A6802	SVIDIINGEA	SVIDIINGA	0	0	0	8	1	SVIDIINGEA	PEPLIST	0.658	40.55	0.6	<=	WB
0	HLA-A6802	FTSSRHTVV	FTSSRHTVV	0	0	0	0	0	FTSSRHTVV	PEPLIST	0.632	53.6	0.7	<=	WB
0	HLA-A6802	KTASINQNV	KTASINQNV	0	0	0	0	0	KTASINQNV	PEPLIST	0.632	53.62	0.7	<=	WB
0	HLA-A6802	EIVDFAKQV	EIVDFAKQV	0	0	0	0	0	EIVDFAKQV	PEPLIST	0.598	77.56	0.8	<=	WB
0	HLA-A6802	ETIGTGGFAKV	ETIGTFAKV	0	0	0	5	2	ETIGTGGFAKV	PEPLIST	0.589	85.07	0.8	<=	WB
0	HLA-A6802	HVGDIIKEV	HVGDIIKEV	0	0	0	0	0	HVGDIIKEV	PEPLIST	0.564	112.4	1	<=	WB
0	HLA-A6802	KASPLTFTV	KASPLTFTV	0	0	0	0	0	KASPLTFTV	PEPLIST	0.536	151.92	1.2	<=	WB
0	HLA-A6802	SAIDRIFTL	SAIDRIFTL	0	0	0	0	0	SAIDRIFTL	PEPLIST	0.519	181.44	1.3	<=	WB
0	HLA-A6802	LAAPVISVL	LAAPVISVL	0	0	0	0	0	LAAPVISVL	PEPLIST	0.496	234.03	1.5	<=	WB
0	HLA-A6802	AAFDGGFTV	AAFDGGFTV	0	0	0	0	0	AAFDGGFTV	PEPLIST	0.479	279.31	1.6	<=	WB
0	HLA-A6802	QTYGYEHIL	QTYGYEHIL	0	0	0	0	0	QTYGYEHIL	PEPLIST	0.477	285.82	1.7	<=	WB
0	HLA-A6802	AAYPEIVAV	AAYPEIVAV	0	0	0	0	0	AAYPEIVAV	PEPLIST	0.429	483.17	2.5
pos	HLA	peptide	Core Offset		I_pos	I_len	D_pos	D_len	iCore	Identity 1-log	50k(aff) A	ffinity(nM)	%Rank	Bin	dLevel
------	------------	--------------	------------------	-	-------	-------	-------	-------	----
0	HLA-B1503	SQYQGVVVY	SQYQGVVVY	0	0	0	0	0	SQYQGVVVY	PEPLIST	0.866	4.26	0.03	<=	SB
0	HLA-B1503	GQYPTQPTY	GQYPTQPTY	0	0	0	0	0	GQYPTQPTY	PEPLIST	0.849	5.11	0.04	<=	SB
0	HLA-B1503	GQRKPATSY	GQRKPATSY	0	0	0	0	0	GQRKPATSY	PEPLIST	0.846	5.29	0.04	<=	SB
0	HLA-B1503	SQYPFPVTL	SQYPFPVTL	0	0	0	0	0	SQYPFPVTL	PEPLIST	0.834	6	0.06	<=	SB
0	HLA-B1503	AAFAYTVKY	AAFAYTVKY	0	0	0	0	0	AAFAYTVKY	PEPLIST	0.806	8.13	0.1	<=	SB
0	HLA-B1503	AQGPTPRYF	AQGPTPRYF	0	0	0	0	0	AQGPTPRYF	PEPLIST	0.793	9.38	0.12	<=	SB
0	HLA-B1503	GQKPGGSDF	GQKPGGSDF	0	0	0	0	0	GQKPGGSDF	PEPLIST	0.764	12.89	0.2	<=	SB
0	HLA-B1503	KAITFVTQY	KAITFVTQY	0	0	0	0	0	KAITFVTQY	PEPLIST	0.741	16.47	0.25	<=	SB
0	HLA-B1503	AAYYHPSYL	AAYYHPSYL	0	0	0	0	0	AAYYHPSYL	PEPLIST	0.731	18.44	0.3	<=	SB
0	HLA-B1503	AAFPGASLY	AAFPGASLY	0	0	0	0	0	AAFPGASLY	PEPLIST	0.709	23.26	0.4	<=	SB
0	HLA-B1503	QGFPNRVVF	QGFPNRVVF	0	0	0	0	0	QGFPNRVVF	PEPLIST	0.699	26.04	0.4	<=	SB
0	HLA-B1503	YAIDNPLHY	YAIDNPLHY	0	0	0	0	0	YAIDNPLHY	PEPLIST	0.698	26.33	0.4	<=	SB
0	HLA-B1503	AAYGYGIRY	AAYGYGIRY	0	0	0	0	0	AAYGYGIRY	PEPLIST	0.697	26.48	0.4	<=	SB
0	HLA-B1503	FTFGSKVTY	FTFGSKVTY	0	0	0	0	0	FTFGSKVTY	PEPLIST	0.668	36.14	0.5	<=	SB
0	HLA-B1503	HAIKSVKIY	HAIKSVKIY	0	0	0	0	0	HAIKSVKIY	PEPLIST	0.621	60.07	0.8	<=	WB
0	HLA-B1503	IGVEHVVVY	IGVEHVVVY	0	0	0	0	0	IGVEHVVVY	PEPLIST	0.611	67.57	0.8	<=	WB
0	HLA-B1503	YAFPKAVSVF	YAFKAVSVF	0	0	0	3	1	YAFPKAVSVF	PEPLIST	0.555	123.68	1.2	<=	WB
0	HLA-B1503	AAFLKAIGY	AAFLKAIGY	0	0	0	0	0	AAFLKAIGY	PEPLIST	0.548	132.34	1.2	<=	WB
0	HLA-B1503	AAYQSVRIL	AAYQSVRIL	0	0	0	0	0	AAYQSVRIL	PEPLIST	0.526	168.72	1.4	<=	WB
0	HLA-B1503	AAYPEIVAV	AAYPEIVAV	0	0	0	0	0	AAYPEIVAV	PEPLIST	0.514	191.88	1.5	<=	WB
0	HLA-B1503	SAAEEVKTY	SAAEEVKTY	0	0	0	0	0	SAAEEVKTY	PEPLIST	0.468	314.9	1.9	<=	WB
0	HLA-B1503	AVYEHPSIL	AVYEHPSIL	0	0	0	0	0	AVYEHPSIL	PEPLIST	0.442	420.17	2.5
0	HLA-B1503	IGAARTKTY	IGAARTKTY	0	0	0	0	0	IGAARTKTY	PEPLIST	0.433	459.94	2.5
0	HLA-B1503	HKYSGKEGDKF	HKYSEGDKF	0	0	0	4	2	HKYSGKEGDKF	PEPLIST	0.416	555.28	2.5
0	HLA-B1503	FTSSRHTVV	FTSSRHTVV	0	0	0	0	0	FTSSRHTVV	PEPLIST	0.412	579.7	3
0	HLA-B1503	LANGEVRIY	LANGEVRIY	0	0	0	0	0	LANGEVRIY	PEPLIST	0.396	689.57	3
0	HLA-B1503	AAFDGGFTV	AAFDGGFTV	0	0	0	0	0	AAFDGGFTV	PEPLIST	0.384	782.25	3
0	HLA-B1503	KASPLTFTV	KASPLTFTV	0	0	0	0	0	KASPLTFTV	PEPLIST	0.365	967.97	3.5
0	HLA-B1503	LAAPVISVL	LAAPVISVL	0	0	0	0	0	LAAPVISVL	PEPLIST	0.363	989.43	3.5
pos	HLA	peptide	Core Offset		I_pos	I_len	D_pos	D_len	iCore	Identity 1-lo	g50k(aff)	Affinity(nM)	%Rank	Bi	ndLevel
------	------------	--------------	------------------	-	-------	-------	-------	-------	----
0	HLA-B2705	GRIGVITNR	GRIGVITNR	0	0	0	0	0	GRIGVITNR	PEPLIST	0.559	118.67	0.5	<=	SB
0 HLA-B2705 GRIGVITNR GRIGVITNR 0 0 0 0 0 GRIGVITNR PEPLIST 0.559 118.67 0.50 <= SB
